# Supplementary material for: Cross‐Level Regulatory Interactions Underlying Human Immune Aging
Source: MedComm (2020). 2026 Jun 15;7(7):e70817. doi: 10.1002/mco2.70817 (PMC13269837; doi:10.1002/mco2.70817)
Supplement: Supplementary file 2 — Table S1. Information of each subject in the aging cohort. Table S2. Information of each subject in the flow cytometry cohort. Table S3. Age‐associated lncRNAs. Table S4. Molecular markers for 18 subtypes of immune cells. Table S5. Age‐associated proteins. Table S6. Correlation between age‐associated lncRNAs and age‐associated proteins. Table S7. Age‐associated ASEs. Table S8. Correlation between ASEs of genes involved in protein regulation and the expression of protein profiles. Table S9. Sequences of primers used in TCRB library construction. [file MCO2-7-e70817-s001.xlsx]

## Sheet: Table S1
Table S1. Information of each subject in the aging cohort
ID	Age	Group	Sex	RNA_seq	TCR_seq	LC/MS	Height (cm)	Weight (kg)	BMI	Smoking	Drinking
Y07	23	Young	Female	√	√	√	165	56	20.5693	0	0
Y03	24	Young	Female	√	√	√	162	56	21.3382	0	0
Y11	24	Young	Female	√	√		164	58	21.5645	0	0
Y05	25	Young	Female	√	√		160	58	22.6562	0	0
Y08	25	Young	Male	√	√	√	170	70	24.2215	0	0
Y12	25	Young	Female	√	√	√	173	68	22.7204	0	0
Y13	25	Young	Male	√	√		178	72	22.7244	0	0
Y17	25	Young	Male	√	√		176	73	23.5666	0	0
Y02	27	Young	Female	√	√		157	50	20.2848	0	0
Y04	27	Young	Female	√	√		160	56	21.875	0	0
Y10	28	Young	Female	√	√	√	161	53	20.4467	0	0
Y01	29	Young	Male	√	√	√	175	75	24.4898	0	0
Y06	29	Young	Female	√	√		170	60	20.7612	0	0
Y14	29	Young	Female	√	√		165	55	20.202	0	0
Y15	30	Young	Female	√	√	√	157	51	20.6905	0	0
Y16	36	Young	Female	√	√	√	170	65	22.4913	0	0
Y09	40	Middle-Aged	Female	√	√	√	160	62	24.2188	0	0
Z108	47	Middle-Aged	Female	√	√	√	165	55	20.202	0	0
Z128	49	Middle-Aged	Male	√	√	√	170	59	20.4152	1	0
Z234	49	Middle-Aged	Male	√	√	√	176	74	23.8895	0	0
Z142	50	Middle-Aged	Male	√	√	√	178	70	22.0932	0	0
Z224	50	Middle-Aged	Male	√	√	√	165	78	28.6501	1	0
Z236	50	Middle-Aged	Male	√	√	√	174	81	26.7539	0	0
Z105	51	Middle-Aged	Male	√	√		175	65	21.2245	1	0
Z160	51	Middle-Aged	Female	√	√	√	162	52	19.8141	0	0
Z206	51	Middle-Aged	Female	√	√		155	55	22.8928	0	0
Z215	51	Middle-Aged	Male	√	√	√	158	59	23.634	0	0
Z241	51	Middle-Aged	Male	√	√	√	173	81	27.0641	0	0
Z262	51	Middle-Aged	Male	√	√		163	67	25.2174	0	0
Z266	51	Middle-Aged	Female	√	√	√	152	47	20.3428	0	0
Z110	52	Middle-Aged	Female	√	√	√	167	58	20.7967	0	0
Z223	52	Middle-Aged	Female	√	√	√	154	54	22.7694	0	0
Z146	53	Middle-Aged	Female	√	√	√	163	52	19.5717	0	0
Z229	53	Middle-Aged	Male	√	√	√	165	67	24.6097	0	0
Z267	53	Middle-Aged	Female	√	√		162	48	18.2899	0	0
Z114	54	Middle-Aged	Male	√	√	√	170	58	20.0692	0	0
Z205	54	Middle-Aged	Female	√	√		157	58	23.5304	0	0
Z235	54	Middle-Aged	Male	√	√	√	173	62	20.7157	1	1
Z226	60	elderly	Female	√	√		160	61	23.8281	0	0
Z250	60	elderly	Female	√	√		160	61	23.8281	0	0
Z273	60	elderly	Female	√	√	√	157	58	23.5304	0	0
Z275	60	elderly	Male	√	√	√	169	68	23.8087	0	0
Z213	61	elderly	Female	√	√		167	70	25.0995	0	0
Z204	62	elderly	Male	√	√	√	168	68	24.093	1	0
Z225	62	elderly	Female	√	√		162	63	24.0055	0	0
Z251	62	elderly	Female	√	√	√	163	58	21.83	0	0
Z270	62	elderly	Male	√	√	√	168	67	23.7387	0	0
Z249	63	elderly	Male	√	√		166	65	23.5883	1	0
Z158	64	elderly	Male	√	√	√	176	68	21.9525	0	0
Z222	64	elderly	Male	√	√	√	167	66	23.6652	0	0
Z247	64	elderly	Male	√	√	√	165	66	24.2424	1	0
Z276	64	elderly	Female	√	√	√	162	64	24.3865	0	0
Z201	65	elderly	Male	√	√	√	173	78	26.0617	0	0
Z154	66	elderly	Female	√	√	√	167	63	22.5896	0	0
Z208	66	elderly	Female	√	√		166	67	24.3141	0	0
Z272	66	elderly	Female	√	√	√	154	52	21.9261	0	0
Z274	66	elderly	Male	√	√	√	175	81	26.449	1	1
Z202	67	elderly	Female	√	√	√	155	57	23.7253	0	0
Z209	67	elderly	Female	√	√	√	165	58	21.3039	0	0
Z257	67	elderly	Male	√	√		169	70	24.5089	1	1
Z258	67	elderly	Male	√	√	√	164	64	23.7954	0	0
Z153	68	elderly	Male		√	√	169	56	19.6072	0	0
Z244	69	elderly	Female	√	√	√	158	59	23.634	0	0
Z121	70	elderly	Male	√	√	√	176	73	23.5666	0	0
Z210	70	elderly	Male		√		174	80	26.4236	0	0
Z141	71	elderly	Male	√	√	√	172	67	22.6474	0	0
Z242	71	elderly	Male	√	√	√	162	62	23.6244	1	1
Z260	71	elderly	Female	√	√	√	160	65	25.3906	0	0
Z212	75	elderly	Female	√	√	√	167	62	22.231	0	0

## Sheet: Table S2
Table S2. Information of each subject in the Flow Cytometry cohort
ID	Age	Sex	Date	Naïve CD4 T cells/Total CD4 T cells ratio
1	21	Female	2024-11-22	0.512
3	23	Male	2024-10-10	0.53
22	23	Male	2024-11-05	0.53
8	24	Female	2024-10-24	0.502
9	24	Male	2024-10-24	0.454
38	25	Male	2024-11-05	0.55
5	26	Male	2024-10-18	0.459
11	26	Male	2024-11-01	0.534
23	26	Female	2024-11-05	0.515
34	26	Female	2024-11-05	0.319
4	27	Male	2024-10-10	0.472
33	27	Female	2024-11-05	0.366
24	28	Male	2024-11-05	0.406
35	28	Male	2024-11-05	0.64
20	30	Male	2024-11-01	0.276
19	31	Female	2024-11-01	0.468
18	32	Male	2024-11-01	0.421
13	34	Male	2024-11-01	0.401
14	36	Female	2024-11-01	0.535
17	36	Female	2024-11-01	0.402
42	36	Male	2024-11-08	0.616
46	36	Male	2024-11-15	0.299
16	37	Male	2024-11-01	0.615
2	42	Female	2024-10-17	0.437
6	43	Female	2024-10-24	0.454
39	43	Female	2024-11-08	0.358
15	44	Female	2024-11-01	0.488
30	44	Female	2024-11-05	0.488
56	45	Female	2024-11-22	0.495
60	45	Female	2024-11-22	0.441
37	46	Female	2024-11-05	0.355
1	47	Female	2024-10-17	0.673
25	47	Male	2024-11-05	0.384
40	47	Female	2024-11-08	0.242
32	48	Male	2024-11-05	0.366
43	48	Male	2024-11-15	0.353
47	48	Female	2024-11-19	0.596
10	50	Male	2024-11-01	0.22
28	50	Male	2024-11-05	0.366
31	50	Male	2024-11-05	0.39
49	51	Male	2024-11-19	0.475
41	52	Female	2024-11-08	0.387
44	52	Male	2024-11-15	0.146
55	52	Male	2024-11-22	0.304
48	53	Female	2024-11-19	0.225
63	53	Female	2024-11-22	0.464
36	54	Female	2024-11-05	0.498
52	54	Male	2024-11-19	0.135
29	55	Female	2024-11-05	0.474
26	57	Female	2024-11-05	0.189
21	58	Female	2024-11-01	0.165
65	59	Male	2024-11-22	0.26
45	60	Male	2024-11-15	0.381
27	61	Female	2024-11-05	0.451
57	61	Male	2024-11-22	0.367
50	64	Female	2024-11-19	0.439
7	65	Female	2024-10-24	0.388
51	65	Male	2024-11-19	0.121

## Sheet: Table S3
Table S3. Age-associated lncRNAs
LncRNA ID	Correlation with age	P.adjust
RP11-361F15.2	0.56202	7.4656e-07
LINC00862	0.522632	5.71275e-06
RP11-531F16.4	0.51318	8.97182e-06
AC040977.1	0.495374	2.02612e-05
CTB-43P18.1	0.484383	3.27656e-05
CTC-428G20.3	0.477929	4.31223e-05
RP11-434B12.1	0.468696	6.32748e-05
AC103828.1	0.464839	7.40284e-05
RP11-283I3.6	0.462062	8.27925e-05
DLEU2	0.460663	8.75598e-05
RP11-78B10.2	0.456506	0.00010326
RP11-399O19.9	0.453788	0.000114887
RP11-20B24.7	0.451191	0.000127116
BX255923.1	0.443017	0.000173835
RP11-204N11.1	0.442078	0.000180111
RP1-91J24.3	0.440759	0.000189275
RP11-330O11.3	0.437821	0.000211244
RP11-47I22.2	0.435304	0.00023191
CTB-167B5.2	0.435224	0.000232595
RP11-13J8.1	0.434924	0.000235182
RP11-637A17.2	0.432806	0.000254227
AC009950.2	0.428369	0.000298769
KB-431C1.4	0.428109	0.000301586
CTC-205M6.5	0.422454	0.000369264
RP11-288H12.4	0.421235	0.000385557
RP3-462E2.5	0.41564	0.000469095
CTD-2583A14.8	0.414341	0.000490708
RP5-1057J7.6	0.410204	0.000565718
CTB-36H16.2	0.409705	0.00057545
RP11-311C24.1	0.409338	0.000582681
LINC00152	0.408486	0.000599838
CTA-445C9.14	0.408386	0.000601878
RP3-325F22.5	0.408166	0.000606389
RP11-68I3.10	0.407446	0.000621366
RP11-78O7.2	0.406507	0.000641425
AP000240.9	0.401291	0.000763914
RP11-367J11.2	0.401271	0.000764421
LINC00892	0.399713	0.000804964
RP1-30M3.5	0.399213	0.000818365
RP11-154H23.3	0.398334	0.000842442
CTA-833B7.2	0.39741	0.000868416
CTD-2015H6.3	0.396775	0.000886707
RP11-378A13.1	0.396775	0.000886707
LINC00694	0.396196	0.000903694
RP11-152N13.16	0.396056	0.000907838
AC137934.1	0.395576	0.000922177
RP11-707M3.3	0.394817	0.000945301
RP1-12G14.7	0.394355	0.000959618
RP11-145M9.4	0.393917	0.000973362
RP11-16E18.3	0.393018	0.00100217
RP11-316M21.7	0.392858	0.00100738
RP4-789D17.5	0.392339	0.00102445
AC061992.1	0.3913	0.00105939
CTC-559E9.8	0.389547	0.00112076
SNHG3	0.389221	0.00113252
RP11-933H2.4	0.388822	0.00114709
RP1-224A6.9	0.387343	0.0012025
C9orf139	0.387323	0.00120326
RP4-798A10.2	0.384685	0.00130818
RP11-448G15.3	0.384325	0.00132311
RP11-46A10.5	0.384265	0.00132562
RP11-686D22.4	0.384061	0.00133419
RP11-358B23.5	0.381308	0.00145452
RP11-4F5.2	0.380049	0.00151274
MIR29A	0.37839	0.00159263
GS1-358P8.4	0.376412	0.00169287
LINC00641	0.376072	0.00171065
RP4-535B20.4	0.375592	0.00173602
RP11-215G15.5	0.375513	0.00174029
RP11-13N13.6	0.374733	0.00178233
RP11-348N5.7	0.373614	0.00184431
RP11-3B7.1	0.370177	0.00204693
AC079210.1	0.369535	0.00208692
RP11-180C16.1	0.368218	0.00217109
CFLAR-AS1	0.368179	0.0021737
RP11-24B19.3	0.367739	0.00220251
RP11-428G5.5	0.367559	0.0022144
RP11-317O24.1	0.36682	0.00226387
RP11-373D23.3	0.365501	0.00235457
RP11-38G5.4	0.363542	0.00249525
RP11-571M6.17	0.363143	0.00252486
MIR181A2HG	0.362263	0.00259113
RP11-176F3.7	0.362024	0.00260946
RP11-147L13.8	0.361204	0.002673
RP11-414H23.3	0.360884	0.00269817
RP11-231G3.1	0.359258	0.00282953
CTC-241F20.3	0.358906	0.00285864
AC003991.3	0.356314	0.00308177
RP11-248J18.3	0.355529	0.00315233
IL10RB-AS1	0.354789	0.0032201
C1orf132	0.35381	0.00331185
ATP11A-AS1	0.353111	0.0033788
CTC-366B18.4	0.353051	0.00338459
MIR4435-1HG	0.352431	0.00344499
TPTEP1	0.351692	0.00351832
RP11-737O24.1	0.351292	0.00355854
RP11-264B17.5	0.35091	0.00359739
AC068491.2	0.350873	0.0036012
RP11-318K15.2	0.350493	0.00364019
FAM41C	0.349933	0.00369834
RP11-16E12.1	0.349354	0.00375943
RP11-702F3.1	0.348714	0.00382788
RP11-488L18.10	0.348315	0.00387122
DAPK1-IT1	0.347535	0.00395698
RP11-231E19.1	0.347196	0.00399489
RP11-242C19.2	0.346316	0.00409451
RP5-837J1.2	0.345177	0.00422683
CTD-2616J11.10	0.343958	0.00437262
AC012368.1	0.34212	0.00460092
RP11-11C20.3	0.339542	0.00493878
RP11-4O1.2	0.338543	0.00507551
RP11-38G5.2	0.336804	0.0053214
RP11-401P9.4	0.336564	0.00535613
RP11-356C4.5	0.336025	0.005435
RP11-530C5.2	0.335845	0.00546152
RP11-101E13.5	0.335086	0.00557474
RP11-730K11.1	0.334206	0.00570841
AC008738.1	0.331214	0.00618472
RP11-121C2.2	0.32953	0.00646784
RP11-359J14.2	0.32931	0.00650563
RP3-426I6.6	0.329016	0.0065566
RP11-129K12.4	0.327826	0.00676588
RP11-875O11.2	0.327132	0.00689067
RP11-229P13.20	0.326313	0.0070406
U91328.20	0.324294	0.0074222
RP11-982M15.2	0.323917	0.00749562
CTC-308K20.1	0.323895	0.00749987
RP11-196G18.3	0.323595	0.00755859
RP11-497H16.9	0.322209	0.00783531
RP11-890B15.3	0.321856	0.00790719
RP11-218L14.4	0.321777	0.00792355
RP11-263C24.1	0.320957	0.00809296
RP11-81H14.2	0.320538	0.00818095
RP5-1160K1.3	0.319738	0.00835087
RP11-1399P15.1	0.318739	0.00856759
RP11-44F14.8	0.31778	0.00878025
ITPK1-AS1	0.316161	0.00914956
AC009061.1	0.316101	0.00916349
AC074289.1	0.315761	0.0092428
RP11-261C10.3	0.315741	0.00924749
RP11-57H14.4	0.315362	0.00933688
RP11-196G18.22	0.315302	0.00935106
RP11-461L13.3	0.315062	0.00940798
SDCBP2-AS1	0.314802	0.00946998
RP11-173A16.2	0.314263	0.00959989
DPYD-IT1	0.314133	0.00963145
AC093157.1	0.314043	0.00965326
RP11-1024P17.1	0.314003	0.009663
RP11-127B20.2	0.313164	0.00986934
RP11-215P8.3	0.312684	0.00998896
RP11-803D5.4	0.311625	0.0102576
RP11-158M2.4	0.310658	0.0105083
SCARNA9	0.310646	0.0105115
CTD-3224K15.3	0.310107	0.0106535
RP11-541N10.3	0.309806	0.0107335
RP11-394I13.2	0.309686	0.0107656
RP4-647C14.3	0.309387	0.010846
RP11-571I18.4	0.309327	0.0108622
RP11-277L2.5	0.308787	0.0110085
RP11-166O4.6	0.308767	0.011014
RP11-159D12.2	0.308547	0.0110741
AC022498.1	0.307968	0.011234
KB-1958F4.1	0.307588	0.0113399
RP11-446E9.2	0.307488	0.0113679
RP11-274B21.10	0.30547	0.0119465
RP1-197B17.3	0.303452	0.0125504
RP11-216B9.6	0.302932	0.01271
AC016745.3	0.302086	0.0129738
RP11-455F5.3	0.301613	0.0131232
RP5-1086K13.1	0.300974	0.0133277
FOXP1-IT1	0.300454	0.0134959
RP11-290F5.1	0.298875	0.0140181
AC009299.2	0.298176	0.014255
RP11-558F24.4	0.295378	0.0152374
RP11-670E13.2	0.295198	0.0153024
RP11-1057B6.1	0.294239	0.0156537
RP11-383J24.6	0.294239	0.0156537
AC004540.4	0.291481	0.0167023
RP11-384C4.2	0.290662	0.0170252
RP11-290D2.3	0.290222	0.0172006
RP11-574K11.5	0.289563	0.0174668
RSBN1L-AS1	0.289123	0.0176462
C5orf56	0.288144	0.0180513
RP11-211G3.3	0.288144	0.0180513
CTC-429P9.1	0.287195	0.0184515
HCG27	0.286845	0.018601
CTD-2547L24.3	0.286425	0.0187816
BOLA3-AS1	0.286366	0.0188076
AC117395.1	0.285226	0.019306
RP11-242F4.2	0.284627	0.0195728
RP11-798M19.6	0.284547	0.0196086
RP11-506M13.3	0.283768	0.0199608
CTC-487M23.5	0.282649	0.0204758
RP11-815J21.4	0.281809	0.0208695
PSMD6-AS2	0.28033	0.0215788
RP4-778K6.3	0.280231	0.0216274
AC003104.1	0.279531	0.0219706
RP11-517A5.5	0.279451	0.0220101
RP11-379F4.7	0.278712	0.0223785
RP1-102G20.5	0.278675	0.0223972
CTD-2587M2.1	0.278552	0.0224589
AC008937.2	0.278472	0.0224991
RP11-768B22.2	0.278052	0.0227115
RP11-1006G14.4	0.277912	0.0227827
RP11-344N10.5	0.277253	0.0231207
RP11-480C16.1	0.277173	0.023162
RP3-327A19.5	0.277093	0.0232033
RP11-697N18.4	0.275394	0.0240964
RP4-758J24.5	0.275155	0.0242248
RP11-7F17.5	0.275035	0.0242892
RP11-477D19.2	0.274036	0.0248317
RP11-326C3.13	0.273739	0.0249949
RP11-840I19.5	0.273516	0.0251178
RP5-1042K10.13	0.273036	0.0253844
RP3-402G11.26	0.272837	0.0254962
CTD-2006H14.2	0.271698	0.0261412
RP5-1112D6.7	0.271558	0.0262214
GSN-AS1	0.271078	0.0264978
LINC00324	0.270978	0.0265557
AC018890.6	0.270758	0.0266835
RP11-876N24.5	0.270359	0.0269171
AC008753.4	0.269939	0.0271642
RP11-297C4.3	0.269919	0.027176
RP1-111B22.3	0.269359	0.0275086
RP11-597D13.9	0.26812	0.0282573
RP11-517O13.3	0.267722	0.0285018
CTD-2235C13.3	0.267621	0.028564
TET2-AS1	0.267501	0.028638
RP11-2H8.2	0.266122	0.029501
AC096772.6	0.266002	0.029577
RP11-504P24.4	0.265662	0.0297934
AC006116.19	0.264956	0.0302479
RP11-34P13.14	0.264583	0.0304896
RP1-178F10.1	0.264523	0.0305287
CTC-215O4.4	0.264436	0.0305856
AC007036.6	0.264344	0.0306462
RP11-34P13.9	0.263604	0.0311331
RP11-37E23.5	0.262345	0.0319772
RP11-649A18.4	0.262265	0.0320314
RP3-368A4.6	0.261606	0.0324818
RP11-10N23.2	0.260826	0.0330209
LINC01004	0.260547	0.0332162
RP11-175O19.4	0.260047	0.0335674
AC092620.2	0.259787	0.0337512
U47924.29	0.259727	0.0337938
CTD-2340D6.2	0.259488	0.0339644
RP11-362F19.1	0.259368	0.03405
C9orf147	0.258858	0.0344155
RP11-887P2.5	0.258568	0.0346251
RP11-452C13.1	0.258229	0.034872
RP6-109B7.2	0.257949	0.0350764
AC007620.3	0.25649	0.0361586
RP5-1042I8.7	0.25633	0.0362789
RP11-932O9.9	0.25611	0.0364448
RP11-686D22.8	0.255771	0.0367024
ENTPD1-AS1	0.254572	0.0376239
AC002511.1	0.253992	0.0380761
RP11-701P16.2	0.253592	0.0383906
RP11-617F23.1	0.253432	0.038517
LINC00623	0.253113	0.0387708
RP11-666F17.1	0.252753	0.0390581
RP11-95D17.1	0.252673	0.0391221
RP5-1074L1.4	0.252553	0.0392184
AC243772.2	0.252193	0.0395084
IL20RB-AS1	0.252174	0.0395245
RP1-60N8.1	0.251374	0.0401755
AC012065.7	0.251194	0.0403232
AC083799.1	0.251154	0.0403561
CTA-217C2.2	0.250595	0.0408187
RP11-5C23.2	0.250575	0.0408353
RP11-750H9.5	0.250215	0.0411352
AC006460.2	0.250115	0.0412188
CTD-3195I5.1	0.249955	0.0413529
RP11-206L10.9	0.249875	0.04142
RP11-799M12.2	0.249835	0.0414537
ALKBH3-AS1	0.249755	0.041521
RP11-213H15.1	0.249516	0.0417234
AC104653.1	0.248956	0.042199
RP11-473O4.3	0.248936	0.0422161
CTC-444N24.8	0.248796	0.0423357
RP11-115H15.2	0.248716	0.0424042
AC068491.3	0.248676	0.0424385
DGCR5	0.248177	0.0428689
SNORA59B	0.247437	0.0435125
RP11-245J9.5	0.247417	0.04353
RP11-932O9.8	0.246887	0.0439966
CTB-111H14.1	0.246558	0.0442882
CD27-AS1	0.246258	0.0445552
AC007064.24	0.246019	0.0447698
CTB-31N19.3	0.245099	0.0456003
RP11-571M6.18	0.2448	0.0458738
AC106801.1	0.2446	0.046057
RP11-703I16.1	0.24396	0.0466469
RP11-73M18.6	0.243221	0.0473368
RP11-349A22.5	0.243121	0.0474307
AOAH-IT1	0.242541	0.0479782
LA16c-380H5.5	0.242282	0.0482253
DPYD-AS2	0.241542	0.0489342
RP11-122G18.5	0.241422	0.04905
RP11-690G19.3	0.240983	0.0494764
SNORD116-20	-0.240611	0.0498393
RP11-44I10.3	-0.241562	0.048915
RP13-516M14.1	-0.241582	0.0488957
RP11-797A18.6	-0.241622	0.0488572
RP11-77P16.4	-0.242042	0.0484543
RP4-539M6.20	-0.243221	0.0473368
CACNA1C-AS1	-0.243561	0.0470188
RP11-783K16.14	-0.243621	0.0469629
RP5-973M2.2	-0.24412	0.0464989
RP11-161M6.2	-0.24442	0.0462223
LINC00167	-0.24462	0.0460386
AC010525.7	-0.244899	0.0457825
SNORD109A	-0.245379	0.0453462
RP11-115C21.2	-0.245399	0.0453281
RP11-91G21.1	-0.246608	0.0442439
DDX39B-AS1	-0.247114	0.0437965
AC010525.6	-0.247717	0.043268
CTD-2547L24.4	-0.248696	0.0424213
ATP1B3-AS1	-0.249531	0.0417108
RP11-104L21.3	-0.250535	0.0408686
RP11-651L5.2	-0.251215	0.0403058
RP11-769O8.3	-0.251914	0.0397351
CTD-2260A17.2	-0.251954	0.0397027
AC106873.4	-0.252404	0.0393387
LINC01128	-0.253512	0.0384538
BZRAP1-AS1	-0.253972	0.0380918
GS1-124K5.3	-0.255431	0.0369616
RP11-678G14.4	-0.255671	0.0367785
RP11-1191J2.4	-0.25627	0.036324
RP11-418J17.1	-0.25631	0.0362939
RP11-496I9.1	-0.25635	0.0362638
AL592284.1	-0.257869	0.035135
PRKCQ-AS1	-0.258468	0.0346976
RP11-104N10.1	-0.258468	0.0346976
LINC01003	-0.258648	0.0345673
CTD-3222D19.5	-0.258668	0.0345528
RP11-434H6.6	-0.258708	0.0345239
ZNF674-AS1	-0.259448	0.0339929
STK24-AS1	-0.260966	0.0329236
AC137932.5	-0.261506	0.0325505
NFYC-AS1	-0.261866	0.0323038
FARP1-AS1	-0.262587	0.0318133
RP11-15H20.6	-0.262785	0.0316803
RP1-225E12.2	-0.262945	0.0315729
SPAG5-AS1	-0.264763	0.0303727
YTHDF3-AS1	-0.266062	0.029539
EAF1-AS1	-0.266102	0.0295136
RP11-313D6.3	-0.266542	0.029236
AP001437.1	-0.266954	0.0289777
RP11-98I9.4	-0.267061	0.0289108
RP11-589C21.6	-0.267178	0.0288383
AC009060.1	-0.267901	0.0283919
AC144521.1	-0.267921	0.0283796
AP006621.1	-0.26836	0.0281111
RP11-981P6.1	-0.26852	0.0280139
RP11-498D10.5	-0.26864	0.0279413
RP3-395M20.3	-0.268657	0.0279311
CTD-3203P2.1	-0.269499	0.0274251
RP11-863H1.1	-0.269539	0.0274013
CTB-102L5.7	-0.270598	0.0267767
RP11-37B2.1	-0.271558	0.0262214
CTD-3224K15.2	-0.271957	0.0259929
RP11-20I20.4	-0.271957	0.0259929
RP11-217B7.2	-0.272437	0.025721
AC137932.1	-0.272457	0.0257097
PRR7-AS1	-0.274935	0.024343
RP11-544A12.4	-0.276314	0.0236095
RP11-351I24.1	-0.276574	0.0234735
RNASEH1-AS1	-0.277093	0.0232033
RP11-423H2.3	-0.27877	0.0223495
TNRC6C-AS1	-0.278772	0.0223485
HCCAT3	-0.279471	0.0220002
CTD-2589H19.6	-0.279551	0.0219607
RP11-727A23.4	-0.279571	0.0219509
RP11-291B21.2	-0.28073	0.0213851
CTD-3252C9.2	-0.280983	0.0212634
AC015971.2	-0.282409	0.0205876
CTA-363E19.2	-0.282669	0.0204665
RP11-2B6.2	-0.285866	0.0190248
RP1-137K2.2	-0.287102	0.0184911
CTD-2047H16.4	-0.287704	0.0182358
IBA57-AS1	-0.287755	0.0182145
IGBP1-AS2	-0.289083	0.0176625
RP11-752D24.2	-0.290802	0.0169697
RC3H1-IT1	-0.293819	0.0158095
PVT1	-0.294799	0.015448
AC113189.5	-0.296237	0.0149296
CTA-292E10.6	-0.296377	0.01488
CTD-2336O2.1	-0.297297	0.0145577
TP73-AS1	-0.297337	0.0145438
RP11-69E11.4	-0.297516	0.0144815
AC010468.2	-0.298296	0.0142142
LEF1-AS1	-0.299435	0.0138311
CTD-2528A14.5	-0.299675	0.0137516
RP11-799D4.4	-0.299914	0.0136724
RP13-516M14.2	-0.300134	0.0136003
RP11-79O8.1	-0.301873	0.0130409
AL109767.1	-0.301933	0.013022
RP11-498E2.9	-0.303074	0.0126662
RP11-143J12.2	-0.303452	0.0125504
RP11-634H22.1	-0.304091	0.0123562
AC131097.3	-0.304451	0.0122482
RP11-867G23.1	-0.304641	0.0121914
ARHGAP26-AS1	-0.30519	0.0120286
LPP-AS2	-0.306249	0.0117201
RP11-1246C19.1	-0.306309	0.0117029
RP11-415F23.3	-0.306809	0.0115599
RP11-348F1.3	-0.307148	0.0114635
RP11-488C13.5	-0.308228	0.0111621
AC105402.4	-0.310386	0.0105798
CTD-3220F14.2	-0.310466	0.0105588
RP11-143J12.3	-0.310586	0.0105273
AP001610.5	-0.310805	0.0104697
THAP9-AS1	-0.311665	0.0102474
AL136115.1	-0.311725	0.010232
RP11-572O17.1	-0.311785	0.0102167
LINC01136	-0.312084	0.0101403
PKD1P6	-0.312344	0.0100745
LA16c-313D11.9	-0.31794	0.00874449
RP11-1148L6.5	-0.31802	0.00872665
AC017104.2	-0.319099	0.00848901
RP11-53I6.4	-0.319299	0.00844563
MIR17HG	-0.319518	0.00839813
RP11-338I21.1	-0.319718	0.00835515
AC245100.1	-0.320038	0.00828679
RP11-166B2.5	-0.320246	0.00824256
ZNF295-AS1	-0.321117	0.00805966
RP11-214O1.2	-0.322356	0.00780561
RP11-415F23.2	-0.323135	0.00764942
RP11-35G22.1	-0.323628	0.00755207
CTD-2659N19.9	-0.324055	0.00746872
RP3-402G11.25	-0.326053	0.00708873
RP11-1017G21.5	-0.326932	0.00692698
AC009303.1	-0.328171	0.00670456
CTBP1-AS2	-0.328571	0.00663416
RP11-567M16.5	-0.32953	0.00646784
hsa-mir-8072	-0.32961	0.00645415
CTD-3065J16.9	-0.330909	0.00623518
KB-318B8.7	-0.331069	0.00620869
CTB-58E17.1	-0.331429	0.00614944
TOB1-AS1	-0.332488	0.00597786
SSSCA1-AS1	-0.333067	0.00588578
RP1-3J17.3	-0.333587	0.00580428
RP11-983P16.2	-0.334546	0.00565643
RP11-259K5.2	-0.335625	0.00549408
RP11-706O15.1	-0.335965	0.00544383
RP4-545C24.1	-0.336025	0.005435
AC007308.6	-0.336045	0.00543206
LA16c-390E6.4	-0.336624	0.00534743
RP1-257A7.4	-0.338483	0.00508382
AC132872.2	-0.339262	0.00497673
RP11-1186N24.5	-0.340022	0.00487431
RP11-703M24.5	-0.34164	0.00466218
RP11-421L21.3	-0.34182	0.00463913
AC007050.17	-0.343739	0.00439938
HCFC1-AS1	-0.343978	0.00437019
CTA-29F11.1	-0.344438	0.00431474
RP11-325K4.3	-0.345617	0.00417532
TERC	-0.345997	0.00413128
AC007365.3	-0.346197	0.00410826
RP11-111M22.3	-0.351192	0.00356865
AC132872.1	-0.351732	0.00351432
RP11-146F11.1	-0.352451	0.00344302
RP11-148O21.4	-0.352911	0.00339815
GABPB1-AS1	-0.353131	0.00337687
MIR1539	-0.356468	0.00306807
AC135050.5	-0.356668	0.0030504
RP11-22P6.2	-0.358227	0.00291569
RP5-977B1.7	-0.358586	0.00288536
AC062029.1	-0.359126	0.0028404
AC073130.3	-0.360625	0.00271877
AC093391.2	-0.361784	0.00262792
RP5-821D11.7	-0.361864	0.00262175
KRTAP5-AS1	-0.362563	0.00256836
RP11-52J3.3	-0.362926	0.00254101
ZEB1-AS1	-0.36638	0.00229375
CTC-482H14.5	-0.366539	0.00228293
RP11-1017G21.4	-0.373634	0.00184319
RP11-660L16.2	-0.373874	0.00182975
ADPGK-AS1	-0.374094	0.00181752
RP11-350N15.5	-0.374873	0.00177472
RAB11B-AS1	-0.376172	0.0017054
RP11-288L9.1	-0.37646	0.00169039
RP11-474I11.7	-0.377871	0.00161843
CTD-2240E14.4	-0.379629	0.0015326
CTD-2547L16.1	-0.380872	0.00147444
RNF157-AS1	-0.382647	0.00139483
SNHG1	-0.383406	0.00136196
RP11-266K4.9	-0.386683	0.00122798
RP11-44N11.3	-0.387708	0.0011886
RP6-206I17.1	-0.388502	0.00115887
NOP14-AS1	-0.391719	0.00104515
CTD-2410N18.3	-0.394457	0.000956437
ADIRF-AS1	-0.394917	0.000942229
RP1-187B23.1	-0.398414	0.000840227
LINC-PINT	-0.40305	0.000720429
RP11-173M1.8	-0.40335	0.000713245
RP11-356I2.4	-0.40339	0.000712292
RP11-296A18.6	-0.407903	0.000611821
CCDC183-AS1	-0.408645	0.000596587
RP11-425D10.10	-0.409485	0.00057978
RP11-467P9.1	-0.410824	0.000553859
CTD-2537I9.13	-0.411783	0.000535941
AC132192.1	-0.414565	0.00048691
RP11-231D20.2	-0.416139	0.000461016
RASA3-IT1	-0.416719	0.000451803
LINC00106	-0.416939	0.000448353
RP11-166B2.3	-0.418098	0.000430554
RP11-443B7.3	-0.419037	0.000416605
AC016700.5	-0.421675	0.000379607
CIRBP-AS1	-0.424432	0.000344154
RP11-326C3.2	-0.424712	0.000340732
RP11-589C21.5	-0.425092	0.000336137
RP11-373D23.2	-0.426571	0.000318777
RP11-217B1.2	-0.428889	0.000293206
CTB-31O20.2	-0.431667	0.000265043
LINC00957	-0.431946	0.000262348
DLGAP1-AS2	-0.432506	0.000257033
RNF139-AS1	-0.432906	0.000253298
ILF3-AS1	-0.433425	0.000248516
RP11-231L11.3	-0.433779	0.000245309
KDM5C-IT1	-0.43954	0.000198123
LLNLR-246C6.1	-0.441239	0.000185894
LINC00528	-0.442538	0.000177014
CTB-114C7.4	-0.443097	0.00017331
SNHG17	-0.445036	0.000161023
RP11-474I11.8	-0.447713	0.000145362
CTD-2639E6.9	-0.449292	0.000136799
CTA-384D8.34	-0.450071	0.000132745
U47924.31	-0.450711	0.000129501
RP11-325K4.2	-0.452529	0.000120671
AC093642.4	-0.454208	0.000113016
MATN1-AS1	-0.455507	0.000107402
ATP1A1OS	-0.458804	9.42854e-05
KB-1254G8.1	-0.460403	8.84725e-05
RP11-379H18.1	-0.462661	8.08237e-05
RP11-497H17.1	-0.465819	7.1149e-05
SNHG15	-0.472613	5.38474e-05
MIR194-2	-0.472833	5.33589e-05
CTB-31O20.4	-0.474412	4.99695e-05
CTD-2287O16.5	-0.477269	4.43359e-05
SNHG8	-0.477549	4.38172e-05
RP3-395M20.8	-0.482065	3.61847e-05
RP11-199F11.2	-0.486342	3.01116e-05
RP11-665N17.4	-0.490119	2.5549e-05
RP11-452H21.4	-0.492057	2.34651e-05
GS1-279B7.2	-0.493056	2.24537e-05
CTD-2537I9.12	-0.497193	1.86823e-05
RP11-98C1.2	-0.502489	1.47122e-05
CAHM	-0.505386	1.28877e-05
RP11-98C1.1	-0.507504	1.16897e-05
SNORD3D	-0.518176	7.07944e-06
RP5-1148A21.3	-0.527548	4.49307e-06
RP11-708J19.1	-0.534063	3.24924e-06
SNORD3B-1	-0.534702	3.14634e-06
CTB-114C7.3	-0.540657	2.3242e-06
AC010761.13	-0.552568	1.246e-06
RP11-388M20.1	-0.560141	8.27601e-07
SNORD3B-2	-0.568135	5.31426e-07
RP11-1007O24.3	-0.612718	3.57174e-08

## Sheet: Table S4
Table S4. Molecular Markers for 18 Subtypes of Immune Cells
Cell	Gene
T_cell	CD3D, CD3G, CD28, LCK, TRAT1, BCL11B, CD2, TRBC1, TRA, ITM2A, SH2D1A, CD6, CD96, NCALD, GIMAP5, CD3E, SKAP1
Th1_cell	IFNG, LTA, APBB2, DOK5, IL12RB2, APOD, ZBTB32, CD38, CSF2, CTLA4, CD70, DPP4, EGFL6, BST2, DUSP5, LRP8, IL22, DGKI, CCL4, GGT1, LRRN3, SYNGR3, ATP9A, BTG3, CMAH, HBEGF, SGCB
Cytotoxic_T	KLRD1, KLRF1, GNLY, CTSW, KLRB1, KLRK1, NKG7, GZMH, SIGIRR, ZBTB16, RUNX3, APOL3, RORA, APBA2, WHDC1L1, DUSP2, GZMA
NK_CD56_bright	MUC3B, RRAD, PLA2G6, NIBP, FOXJ1, MARCHF6, MADD, BG255923, MPPED1, DUSP4, XCL1
γδT	ACP5, AQP9, BTN3A2, Clorf54, CARD8, CCL18, CD209, CD33, LGALS1, CD36, CDK5, IL10RB, KLRF1, MAPK7, KLHL7, KRT80, LAMC1, LCORL, LMNB1, MEIS3P1, MPL, FABP1, FABP5, FADD, MFAP3L, MINPP1, RPS24, RPS7, RPS9, DBNL, CCL13
Treg	CCL3L1, CD72, CLEC5A, FOXP3, ITGA4, L1CAM, LIPA, LRP1, LRRC42, MARCO, MMP12, MNDA, MRC1, MS4A6A, PELO, PLEK, PRSS23, PTGIR, ST8SIA4, STAB1
iDC	CD1B, VASH1, F13A1, CD1E, MMP12, FABP4, CLEC10A, SYT17, MS4A6A, CTNS, GUCA1A, CARD9, ABCG2, CD1A, PPARG, RAP1GAP, SLC7A8, GSTT1, NM_021941, FZD2, CSF1R, HS3ST2, CH25H, LMAN2L, SLC26A6, BLVRB, NUDT9, PREP, TM7SF4, TACSTD2, CD1C
Neutrophils	CSF3R, CYP4F3, VNN3, FPRL1, KCNJ15, MME, IL8RA, IL8RB, FCGR3B, DYSF, FCAR, CEACAM3, HIST1H2BC, HPSE, FLJ11151, CREB5, S100A12, TNFRSF10C, SLC22A4, KIAA0329, SLC25A37, BST1, CRISPLD2, G0S2, SIGLEC5, CD93, MGAM, ALPL, FPR1, PDE4B, LILRB2
Exhausted_T	PDCD1, HAVCR2, CTLA4, TIGIT, LAG3
B_Cells	MS4A1, TCL1A, HLA-DOB, PNOC, KIAA0125, CD19, CR2, IGHG1, FCRL2, BLK, COCH, OSBPL10, IGHA1, TNFRSF17, ABCB4, BLNK, GLDC, MEF2C, IGHM, FAM30A, SPIB, BCL11A, GNG7, IGKC, CD72, MICAL3, BACH2, IGL, CCR9, ORSL1, DTNB, HLA-DQA1, SCN3A, SLC15A2
Tcm	CDC14A, ATM, USP9Y, PCNX, FOXP1, KLF12, ST3GAL1, INPP4B, CASP8, MLL, PCM1, RP11-74E24.2, PHC3, NFATC3, LOC202134, TIMM8A, ATF7IP, REPS1, PSPC1, RPP38, HNRPH1, STX16, CYLD, SNRPN, TRAF3IP3, NEFL, POLR2J2, AQP3, CG030, PDXDC2, CLUAP1, DOCK9, CYorf15B, CREBZF, CEP68, TXK, SLC7A6, FYB, MAP3K1
Tem	TRA,PRKY,VIL2,GDPD5,CCR2,MEFV,C7orf54,FLI1,TBC1D5,DDX17,AKT3,EWSR1,TBCD,NFATC4,LTK
Th2	PMCH, AHI1, PTGIS, CXCR6, EVIS, IL26, MB, NEIL3, GSTA4, PHEX, HD1, SMAD2, CENPF, ANK1, ADCY1, AI582773, LAIR2, SNRPD1, SLC39A14, MICAL2, DHFR, WDBIRC5, HELLS, LIYB, CDC25C, CDC7, GATA3
CD8T	ADRM1, AHSA1, C1GALT1C1, CCT6B, CD37, CD3D, CD3E, CD3G, CD69, CD8A, CETN3, CSE1L, GEMIN6, GNLY, GPT2, GZMA, GZMH, GZMK, LCK, IL2RB, MPZL1, NKG7, PIK3IP1, PTRH2, TIMM13, ZAP70
NK_CD56dim	KIR3DL2, SPON2, KIR2DL3, GZMB, KIR3DS1, KIR3DL1, FLJ20699, EDG8, TMEPAI, IL21R, KIR3DL3, KIR2DS5, KIR2DS2, GTF3C1, KIR2DS1
DC	CD209, CCL17, HSD11B1, CCL13, CCL22, PPFIBP2, NPR1
Macrophages	MARCO, CXCL5, SCG5, SULT1C2, MSR1, CTSK, PTGDS, COLEC12, GPC4, PCOLCE2, CHIT1, KAL1, CLEC5A, ME1, DNASE2B, CCL7, FN1, CD163, GM2A, SCARB2, BCAT1, RAI14, COL8A2, APOE, CHI3L1, ATG7, CD84, FDX1, MS4A4A, SGMS1, EMP1, CYBB, CD68
Mast_cells	PRG2, CTSG, TPSAB1, SLC18A2, MS4A2, TPSB2, GATA2, LOH11CR2A, SIGLEC6, ELA2, CYB, PGDS, MLPH, ADCYAP1, SLC24A3, CALB2, KIT, TAL1, ABCC4, PPM1H, MAOB, HPGD, SCG2, PTGS1, CEACAM8, MPO, NR0B1, LOC339524, HDC, CPA3

## Sheet: Table S5
Table S5. Age-associated proteins
Protein ID	Correlation with age	P.adjust
ESYT2	0.381471	0.0097219
PGP	-0.464951	0.0292345
FBLL1	0.742528	0.034855
MYO1G	-0.388585	0.0409973
IGLL5	-0.487992	0.015556
CNK3/IPCEF1	0.448626	0.0472513
SLC35A4	-0.805524	0.000888564
PSMD11	-0.394299	0.00888749
SIRPB1	0.296354	0.0455189
ATOX1	-0.552256	0.0405819
CLIC1	-0.334013	0.0203308
IPO5	-0.479902	0.00305743
HMGN4	1	0
CLDN5	-0.821429	0.0234488
PPP6C	0.406271	0.0125924
PDXK	0.308927	0.0346137
COPE	0.399954	0.00534594
TPP1	0.476587	0.000616132
FYB1	-0.3569	0.0203319
ARPC3	0.332926	0.0207682
STX7	-0.303139	0.0362234
YKT6	-0.614943	0.000497285
TAPBP	0.411005	0.0157483
ARHGAP6	-0.666667	0.0498672
AP5Z1	-0.828571	0.0415627
RGS14	-1	0
ZNF207	-0.673049	0.00427032
ACTN4	0.498275	0.000313269
STRN	-0.391638	0.0124503
GMFG	-0.304879	0.0351147
LPXN	-1	0
H2BC12	-0.376533	0.0152463
CCDC22	1	0
DNAJA2	-0.351838	0.0327203
PFDN1	-0.318731	0.0479705
COQ9	-0.9	0.0373861
SMIM24	1	0
RTN2	-0.785714	0.0208151
TBCA	-0.421287	0.0182609
ATP6V1G1	-0.549597	0.000239556
MACROH2A1	-0.477565	0.000598185
CS	0.353092	0.0138291
BANF1	-0.336459	0.019375
CSDE1	-0.650085	0.0161547
GRAP2	-0.337983	0.0353433
ZMPSTE24	0.363509	0.0293138
ARL6IP5	-0.360593	0.0118109
MTA2	-0.360067	0.019168
TOMM70	-0.466074	0.0249892
SEC24D	1	3.97186e-24
PRPF6	-1	0
SEC31A	-0.339684	0.0493591
NKX2-2	1	0
MFN2	-1	0
RTN3	-0.317049	0.0492274
PSMG1	-1	0
FMNL1	-0.374122	0.0113495
H6PD	0.313041	0.0492054
RAB3D	-0.396056	0.0369454
PTBP3	-0.550089	0.014679
CAVIN2	-0.365706	0.0134948
AIFM1	0.432342	0.00214931
GSR	0.355103	0.0132611
OTC	-1	0
GOT2	0.434081	0.0020526
SERPINA1	0.381945	0.00806709
SPTA1	-0.569092	4.51775e-05
APOC1	-0.678626	0.0107671
SLC4A1	-0.465118	0.000865687
C1QB	-1	0
ORM1	0.352494	0.014002
LTF	0.2883	0.0469038
VWF	0.3351	0.0199012
CYBB	0.329176	0.0223387
ALDH2	0.311666	0.0419018
ITGB3	0.321403	0.0259129
S100A8	0.349015	0.0150446
SLC25A5	0.295603	0.0486706
SERPING1	-0.774806	0.0407695
CD5	0.568335	0.000690128
S100A9	0.341514	0.0175193
EIF4E	-1	0
ENO1	-0.434788	0.00201443
NPM1	-0.352766	0.0139232
PROS1	0.304296	0.039775
ANXA2	0.288898	0.0464288
APRT	-0.463207	0.00298197
EPRS1	-0.321658	0.0402885
RHOC	-1	3.97186e-24
HSP90AB1	-0.430548	0.00225325
HCK	-0.316135	0.0365653
RPS17	-0.481913	0.00337465
QDPR	0.315152	0.0291232
HMGB1	-0.536398	0.000101744
DLD	0.491535	0.00038842
SNRPA1	-0.5048	0.0461225
CD3G	0.808514	0.00463528
SULT1A4	-0.646493	0.0169538
H1-4	-0.522421	0.00882139
CTSA	0.311955	0.0470807
SLC2A1	-0.596571	0.00701294
EPB41	-0.405439	0.0213282
ITGAM	0.339068	0.0183975
SPTB	-0.460532	0.00127928
MTHFD1	-0.304962	0.0371277
PRPS2	0.648689	0.000813217
RNH1	-0.406414	0.00415231
GYS1	0.284604	0.0499287
MIF	0.421964	0.0448987
COX7A2	0.308174	0.03508
HSP90B1	-0.311347	0.0312346
GP9	0.301183	0.037505
AKR1B1	0.347832	0.0376406
ANPEP	0.403207	0.00448891
UCHL3	-0.393656	0.00746427
SPN	-0.392101	0.0240185
CBR1	-0.379971	0.0222628
ANK1	-0.5458	0.00181
ACADS	0.442224	0.00692333
H1-5	-0.444244	0.0066414
H1-3	-0.521974	0.00309111
POR	0.332232	0.0240833
EPB42	-0.787215	0.000832576
PLCG2	-0.365753	0.0146245
STMN1	-0.417991	0.0042746
HSPA6	-0.942857	0.00480466
GOT1	0.358078	0.0134619
NDUFB7	-0.529453	0.00541142
RPL17	-0.845196	0.0041166
ATP5PF	-0.346582	0.0446397
NCL	-0.445598	0.00191317
TCN1	-0.403331	0.00663239
PSMB1	0.354288	0.0134889
COX5A	0.326838	0.023367
ITGAX	0.401279	0.010279
MMUT	0.769881	0.0152402
PCMT1	-0.426579	0.00433717
FBL	-0.767131	0.00586095
GPX3	-1	0
HNRNPA2B1	-0.422069	0.00280728
UQCRC2	0.421148	0.00319881
FECH	1	0
JAK1	1	0
CFL1	-0.500721	0.000289433
EEF1B2	-0.313398	0.0339368
RPS12	-0.354413	0.0197102
CTSS	0.533388	9.47782e-05
PSMA1	0.312923	0.0303449
PSMA3	0.301835	0.0370737
MSN	-0.357821	0.0125252
U2AF2	-0.354004	0.0146382
RPL13	-0.507862	0.00113423
HMGB2	-0.348689	0.0151456
PTBP1	-0.352063	0.0152289
TARS1	0.402338	0.00458422
FKBP2	-0.339271	0.0226112
PSMB8	0.292975	0.0432934
PSMB9	0.32075	0.0262334
PSMA5	0.427287	0.00245369
GSTM2	0.524621	0.0446655
TPP2	0.404186	0.00438377
PTPN6	-0.593614	8.70515e-06
EEF1D	-0.398207	0.00506152
ALDH4A1	0.304135	0.0398854
PRDX5	-0.362713	0.0112885
GCHFR	0.430617	0.013883
RPL12	-0.348198	0.0205476
FCER1G	-0.487295	0.00631057
SERPINB1	0.619541	2.66505e-06
CORO1A	0.348309	0.0152642
UQCRC1	0.290094	0.0454905
STIP1	-0.501917	0.000278388
INPP5B	-1	0
PRDX2	-0.394402	0.005539
LSP1	-0.411001	0.00503787
HSPA4	-0.349235	0.0201489
PTPN7	-0.810844	0.0269163
RPL22	-0.480498	0.0236052
COPB2	0.421141	0.00319932
ADD1	-0.590411	0.000298151
BSG	0.476913	0.000610097
NUP214	1	0
KRT2	-0.458642	0.00828743
ATP6V1E1	-0.33756	0.0203165
RPL4	-0.340414	0.045394
PGM1	-0.449301	0.00135776
TALDO1	0.420112	0.00295104
ATP6V1A	-0.308194	0.0330788
HSPA9	0.29004	0.0455328
RPL3	-0.509336	0.00930801
DDOST	0.387553	0.00649804
MMP12	1	0
CCT6A	-0.336459	0.019375
PSMB10	0.401575	0.00514591
GARS1	-0.337261	0.0383894
MTREX	1	0
MATK	1	0
ALDH3B1	-0.421888	0.0103806
USP5	-0.456476	0.00110998
GLRB	1	0
GSS	0.345917	0.0160281
RPIA	0.294225	0.0423674
FNTB	1	0
PSMB3	0.598617	1.11098e-05
PSMB2	0.341742	0.0200992
ACADVL	0.456367	0.00111341
RGS19	-0.680563	0.000685393
NDUFV1	0.537121	0.000352193
IDH3A	0.470944	0.00862163
CPT1A	0.306795	0.0380958
ST13	-0.386916	0.00721701
VASP	-0.363691	0.0110542
DNM2	-0.335046	0.0199225
LRBA	0.328558	0.0294422
CCT4	-0.355592	0.013126
ANXA11	0.38315	0.00718813
RAB27A	-0.340259	0.0206814
BCAP31	-0.416144	0.00326263
MECP2	-0.38489	0.0118394
HNRNPM	-0.481396	0.000814472
POLR2J	-1	0
HK3	0.335752	0.0196471
BLVRA	0.354396	0.0134584
SLC25A1	0.308239	0.0443296
ACLY	-0.302759	0.0364697
RABGGTB	0.592986	0.0421356
USP14	-0.378579	0.00869084
NAGLU	0.9	0.0373861
NAPA	-0.373529	0.00892073
SNU13	-0.482877	0.022826
SUMO3	-0.395905	0.0126006
BID	-0.51941	0.00231572
CTSW	0.512855	0.0174351
CTBP2	-1	0
ACTB	-0.442965	0.00182014
PSMA6	0.457889	0.00106624
RAB8A	-0.312682	0.0343687
RAB2A	-0.453511	0.00175567
RAB10	-0.49572	0.000340048
MAGOH	0.343036	0.0169911
NCALD	-1	0
HNRNPK	-0.349885	0.0147779
RPS8	-0.435853	0.0031032
RPS15A	-0.381945	0.0137305
RPS23	-0.506904	0.00260806
RPS11	-0.629987	0.0210117
LSM6	0.308923	0.0367116
SNRPD1	0.409115	0.00876078
SNRPD3	0.419449	0.00459393
TMSB4X	-0.343308	0.0168982
SELENOT	1	0
RPS4X	-0.302727	0.0457822
ACTA2	1	0
RPL23A	-0.347267	0.0281281
RPS6	-0.479866	0.00199248
RAN	-0.302052	0.0369308
RPS25	-0.444438	0.00197242
RPL11	-0.333023	0.041048
FKBP1A	-0.372986	0.00902855
ACTC1	-0.356734	0.0257981
EEF1A1	-0.379454	0.00781571
CCT2	-0.38307	0.00786749
GSTO1	0.315315	0.0290354
LCN2	0.322599	0.0253338
IFI35	-0.412111	0.0453828
ABAT	0.810844	0.0269163
BASP1	-0.449627	0.0013455
RPL24	-0.811679	0.0498576
RHOG	-0.388695	0.00632882
CYCS	0.354396	0.0134584
PITPNA	0.367527	0.0110401
SLC25A3	0.302499	0.0387643
AMPD3	-0.405247	0.00702155
EWSR1	-0.472293	0.000700763
OGDH	0.398357	0.00610768
RPL6	-0.388477	0.00636076
KRT17	1	0
BTK	-0.592301	0.00367982
PSME1	-0.450116	0.00132731
PRDX1	0.287757	0.047339
CRYZ	0.49079	0.00096696
PPID	0.309062	0.0492759
SSRP1	-0.321448	0.0379126
AHNAK	-0.383694	0.00709964
SCRN3	1	0
LAMTOR4	0.710746	0.00646573
TFCP2	-0.684848	0.0288828
STX4	-1	0
CSTF3	1	0
STK4	-0.339247	0.0226212
ACACA	1	0
DYNC1I2	-0.418787	0.0122836
SF3B2	-0.594904	0.00721473
CAMK2D	-0.674878	0.0160499
DCTN2	-0.460696	0.0178596
CBFB	-0.602995	0.00297283
IL16	-0.419074	0.00416591
FLOT2	-0.359451	0.0121007
GRB14	1	0
LASP1	-0.395924	0.00534349
GAPVD1	0.756787	0.0489051
SPCS2	0.340444	0.0206079
KARS1	-0.357811	0.0135365
BRD3	1	0
PMVK	-1	0
PPA1	-0.479934	0.00974951
RNPS1	-0.694741	0.0121584
RALBP1	-0.9	0.0373861
PCBP1	-0.293179	0.0479961
SEC23B	0.9	0.0373861
TGFBI	-1	0
SF1	-0.526481	0.0019656
LTB4R	0.426986	0.0374377
NEDD8	-0.621987	2.37031e-06
ZYX	-0.331241	0.0214619
SEPTIN7	-0.389034	0.00687907
PSMD5	-0.370705	0.0309065
ECM1	-0.9	0.0373861
TST	0.361862	0.0134696
QPCT	0.323266	0.0344748
ATP6V1F	-1	0
GLYR1	-0.313724	0.0404964
VPS26B	0.562467	0.0187557
TBC1D10B	1	0
GRIPAP1	0.33674	0.0221193
FAM98B	-0.400408	0.00779974
NHSL2	1	0
FGD3	-0.544703	0.0194169
GNAS	0.378354	0.0113289
IBA57	0.591472	0.0332397
PRPF38B	0.622422	0.0100262
WASHC2A	-0.885714	0.0188455
TXNRD3NB	0.885714	0.0188455
TATDN1	-0.675806	0.0224544
PRSS57	1	0
PACS1	-0.433643	0.0387118
RAB11FIP1	-0.304435	0.0499692
PPP1R21	-1	0
PEAK3	-0.743864	0.00554146
MARK2	-1	0
RAB44	-0.379945	0.0383584
ALYREF	-0.362428	0.0274924
HOOK3	-0.302556	0.048607
PKHD1L1	-0.811679	0.0498576
SKAP1	0.814386	0.0138443
CHSY1	-1	0
GATAD2A	1	0
CRLF3	-0.301578	0.0393912
DNAH10	1	0
NAXD	1	0
LMTK2	1	0
MCEMP1	0.338198	0.0187186
NELFCD	-1	0
SPART	-1	0
MTURN	-1	0
EEF1AKNMT	1	0
NHLRC2	-0.31629	0.0439396
SUMF2	0.441115	0.00438411
FBXO22	1	0
UBA3	0.676253	0.00792114
BLOC1S5	-1	0
DTD1	0.312257	0.0440896
PDCD6IP	-0.424895	0.00261054
BRK1	0.417197	0.0425305
SCFD1	-0.746061	0.00532943
ATL1	-1	0
PSMF1	-0.510471	0.00105871
OSTF1	-0.474038	0.0108226
UPF1	0.402139	0.0061743
CD101	0.424079	0.0437248
CUL5	-1	0
ATP6V0A1	0.48328	0.000579521
TCEAL3	-1	0
MYDGF	0.389401	0.006226
RAB24	-0.433668	0.00652759
FUBP1	-0.327651	0.0245612
LRRC59	-0.538946	0.0381669
TOMM6	-1	0
ARL8A	-0.309386	0.0409933
FAM136A	-1	0
PGM2	0.302161	0.0368596
PDLIM5	0.367343	0.0153828
VAT1	-0.351081	0.0144178
TTC1	-0.802114	2.10115e-05
DOK1	-0.577301	0.0242299
SEPTIN5	-0.326889	0.0303261
HNRNPAB	1	0
TXN2	-0.756569	0.00439849
AKAP9	-1	0
ERP44	0.285909	0.0488435
HNRNPUL1	0.382061	0.00804633
VAMP8	-0.350483	0.0145969
TMED9	0.4911	0.000393787
GTPBP2	-1	0
AP1M1	-0.308405	0.0370447
ABCA2	1	0
UBE2O	-0.443113	0.0233804
LNPK	-0.599783	0.0233716
SLIRP	0.898645	0.0148886
PAIP1	1	0
KLC2	-1	0
PCBD2	-1	0
RAB1B	-0.371627	0.00930304
SH3BGRL3	0.36043	0.0118519
GHITM	-0.800007	0.00102465
TMX1	0.337203	0.0310863
DEF6	-0.433871	0.00578913
SFXN1	0.30178	0.0371095
VPS37B	-0.64438	0.0443115
CARS2	-1	0
MYG1	0.333989	0.049895
PLEKHA2	-1	0
PARVB	-0.344828	0.0235427
GLOD4	0.45316	0.00121896
APMAP	0.293736	0.0427278
GPCPD1	1	0
NIT2	-0.413589	0.00347826
VPS45	1	0
FAM114A2	-0.666667	0.0498672
ATG3	-0.712654	1.56469e-06
OLA1	-0.309022	0.0464492
GIMAP4	-0.378662	0.0325885
EXOC1	-0.833333	0.0101755
TMEM30A	0.442506	0.00163668
CMTM6	-1	0
MRPL39	-1	0
UGGT1	0.441147	0.00169822
ACTR10	-0.828571	0.0415627
FAM120A	-0.882919	0.00845034
UBP1	-1	0
PDP1	-1	0
ABRACL	-0.368556	0.0379287
STK26	-0.525393	0.0251478
VPS29	0.32722	0.0282292
EIF3K	-0.529447	0.0112782
CTSZ	0.389879	0.00674821
TJP2	-0.52751	0.0357338
TES	-0.365154	0.0136468
SEPTIN9	-0.446375	0.00166099
BCAP29	-0.553264	0.0498395
TRMT112	0.848769	0.00380743
APPL1	0.40682	0.00502021
NUDT5	0.547689	8.16622e-05
NUP50	-0.617082	0.0246552
RAB21	-0.307736	0.04214
PRPF19	-0.333905	0.0249845
TRPC6	-1	0
MTMR6	1	0
NUDC	0.323957	0.0246889
VDAC3	0.414513	0.00339886
ATP8A1	0.380759	0.007589
THRAP3	-0.644764	0.000376938
NOP58	-0.412422	0.0153569
GIT1	-1	0
MEMO1	0.365583	0.0469592
LSM2	0.511737	0.000236441
LUC7L2	-0.529365	0.00219691
REXO2	-0.386452	0.0422173
PPIL1	0.29584	0.0434867
FIS1	0.462917	0.0261229
RPL36	1	0

## Sheet: Table S6
Table S6. Correlation between age-associated lncRNAs and age-associated proteins
LncRNAs	Proteins	Correlation between lncRNAs and proteins	Correlation type	P.adjust	LncRNAs expression	Proteins expression
RP11-480C16.1	SULT1A4	-0.93007	negative	1.17022e-05	up with age	down with age
RP11-541N10.3	RNPS1	-0.918182	negative	6.66145e-05	up with age	down with age
AC117395.1	SULT1A4	-0.881119	negative	0.000152674	up with age	down with age
RP11-384C4.2	PEAK3	-0.874126	negative	0.000200713	up with age	down with age
RP11-325K4.3	RABGGTB	-0.872727	negative	0.000454615	down with age	up with age
AC079210.1	PEAK3	-0.86014	negative	0.000331668	up with age	down with age
RP11-5C23.2	SCFD1	-0.86014	negative	0.000331668	up with age	down with age
CTA-833B7.2	PEAK3	-0.846154	negative	0.000521134	up with age	down with age
RP11-211G3.3	SULT1A4	-0.846154	negative	0.000521134	up with age	down with age
RP11-16E18.3	RNPS1	-0.845455	negative	0.00104518	up with age	down with age
RP11-981P6.1	RABGGTB	-0.836364	negative	0.00133319	down with age	up with age
RP11-541N10.3	SLC35A4	-0.835165	negative	0.000380208	up with age	down with age
AC004540.4	SULT1A4	-0.832168	negative	0.000785442	up with age	down with age
RP1-91J24.3	PEAK3	-0.832168	negative	0.000785442	up with age	down with age
AC068491.2	RNPS1	-0.827273	negative	0.00167697	up with age	down with age
CTB-58E17.1	RABGGTB	-0.827273	negative	0.00167697	down with age	up with age
HCCAT3	RABGGTB	-0.827273	negative	0.00167697	down with age	up with age
RP11-399O19.9	SULT1A4	-0.825175	negative	0.000951363	up with age	down with age
AC040977.1	LNPK	-0.81978	negative	0.000331437	up with age	down with age
RP11-316M21.7	APOC1	-0.818681	negative	0.000620988	up with age	down with age
RP11-473O4.3	CAMK2D	-0.818182	negative	0.00208314	up with age	down with age
TOB1-AS1	CAMK2D	-0.818182	negative	0.00208314	down with age	down with age
RP11-16E12.1	SULT1A4	-0.811189	negative	0.00136332	up with age	down with age
RP11-399O19.9	PEAK3	-0.811189	negative	0.00136332	up with age	down with age
AC061992.1	RABGGTB	-0.809091	negative	0.00255858	up with age	up with age
DLEU2	PEAK3	-0.804196	negative	0.00161477	up with age	down with age
RP11-24B19.3	PEAK3	-0.804196	negative	0.00161477	up with age	down with age
RP11-311C24.1	RPS11	-0.803302	negative	0.000941544	up with age	down with age
CD27-AS1	SLC35A4	-0.802198	negative	0.000968779	up with age	down with age
CTC-241F20.3	SULT1A4	-0.797203	negative	0.00190037	up with age	down with age
RP11-3B7.1	NUP50	-0.796703	negative	0.00111365	up with age	down with age
FARP1-AS1	IBA57	-0.791276	negative	0.00127294	down with age	up with age
CFLAR-AS1	PEAK3	-0.79021	negative	0.00222314	up with age	down with age
RP11-452C13.1	PEAK3	-0.79021	negative	0.00222314	up with age	down with age
RP11-497H16.9	RPS11	-0.785714	negative	0.00145419	up with age	down with age
RP11-24B19.3	ZNF207	-0.785294	negative	0.000312854	up with age	down with age
RP11-932O9.8	FGD3	-0.784795	negative	0.000190724	up with age	down with age
AC096772.6	PEAK3	-0.783217	negative	0.00258621	up with age	down with age
AC137934.1	PEAK3	-0.783217	negative	0.00258621	up with age	down with age
CTC-205M6.5	PEAK3	-0.783217	negative	0.00258621	up with age	down with age
RP11-4F5.2	PEAK3	-0.783217	negative	0.00258621	up with age	down with age
RP4-778K6.3	PEAK3	-0.783217	negative	0.00258621	up with age	down with age
U47924.31	TALDO1	-0.782609	negative	8.13609e-11	down with age	up with age
CTC-559E9.8	CAMK2D	-0.781818	negative	0.00447316	up with age	down with age
MIR4435-1HG	RNPS1	-0.781818	negative	0.00447316	up with age	down with age
RP11-158M2.4	RNPS1	-0.781818	negative	0.00447316	up with age	down with age
RP11-325K4.2	RABGGTB	-0.781818	negative	0.00447316	down with age	up with age
LA16c-380H5.5	SULT1A4	-0.776224	negative	0.00299286	up with age	down with age
RP11-373D23.3	APOC1	-0.774725	negative	0.00187136	up with age	down with age
CTC-487M23.5	ZNF207	-0.773529	negative	0.000439356	up with age	down with age
RP4-798A10.2	ZNF207	-0.773529	negative	0.000439356	up with age	down with age
RP11-373D23.2	RABGGTB	-0.772727	negative	0.00529949	down with age	up with age
AC040977.1	H1-3	-0.772414	negative	9.15922e-07	up with age	down with age
AC079210.1	NUP50	-0.769231	negative	0.00211223	up with age	down with age
AC093157.1	APOC1	-0.769231	negative	0.00211223	up with age	down with age
IL10RB-AS1	PEAK3	-0.769231	negative	0.00344645	up with age	down with age
RP11-434B12.1	PEAK3	-0.769231	negative	0.00344645	up with age	down with age
RP11-68I3.10	PEAK3	-0.769231	negative	0.00344645	up with age	down with age
RP11-311C24.1	LRRC59	-0.767857	negative	0.00082933	up with age	down with age
RP11-3B7.1	EPB42	-0.767033	negative	0.00136768	up with age	down with age
SNHG3	EPB42	-0.767033	negative	0.00136768	up with age	down with age
LINC00152	APOC1	-0.763736	negative	0.00237661	up with age	down with age
RP11-1186N24.5	IBA57	-0.763736	negative	0.00237661	down with age	up with age
RP1-91J24.3	EPB42	-0.762637	negative	0.00151423	up with age	down with age
CTB-36H16.2	PEAK3	-0.762238	negative	0.00395045	up with age	down with age
DPYD-IT1	FGD3	-0.762037	negative	0.000377272	up with age	down with age
AP000240.9	DOK1	-0.760714	negative	0.000991129	up with age	down with age
AC012368.1	PEAK3	-0.755245	negative	0.00450844	up with age	down with age
RP11-147L13.8	SCFD1	-0.755245	negative	0.00450844	up with age	down with age
RP11-196G18.22	SULT1A4	-0.755245	negative	0.00450844	up with age	down with age
AP000240.9	RNPS1	-0.754545	negative	0.00728204	up with age	down with age
RP11-730K11.1	EPB42	-0.753846	negative	0.00184473	up with age	down with age
CTC-205M6.5	NUP50	-0.752747	negative	0.00298223	up with age	down with age
LINC00152	SLC35A4	-0.752747	negative	0.00298223	up with age	down with age
RP11-379F4.7	SLC35A4	-0.752747	negative	0.00298223	up with age	down with age
RP11-290D2.3	NUP50	-0.751032	negative	0.00308664	up with age	down with age
RP11-933H2.4	EPB42	-0.749451	negative	0.00203015	up with age	down with age
RP11-16E18.3	CSDE1	-0.748252	negative	0.00512408	up with age	down with age
RP11-316M21.7	NUP50	-0.747253	negative	0.00332674	up with age	down with age
RP11-68I3.10	NUP50	-0.747253	negative	0.00332674	up with age	down with age
KB-1254G8.1	RABGGTB	-0.745455	negative	0.00845473	down with age	up with age
LINC00892	RNPS1	-0.745455	negative	0.00845473	up with age	down with age
RP11-356C4.5	CAMK2D	-0.745455	negative	0.00845473	up with age	down with age
AC012368.1	EPB42	-0.745055	negative	0.00223004	up with age	down with age
GS1-279B7.2	PRPF38B	-0.744118	negative	0.000948283	down with age	up with age
RP11-47I22.2	SF3B2	-0.742002	negative	0.000422665	up with age	down with age
AC012065.7	SLC35A4	-0.741758	negative	0.00370131	up with age	down with age
C9orf139	NUP50	-0.741758	negative	0.00370131	up with age	down with age
CFLAR-AS1	NUP50	-0.741758	negative	0.00370131	up with age	down with age
MIR4435-1HG	NUP50	-0.741758	negative	0.00370131	up with age	down with age
RP11-211G3.3	NUP50	-0.741758	negative	0.00370131	up with age	down with age
RP11-283I3.6	SLC35A4	-0.741758	negative	0.00370131	up with age	down with age
RP1-60N8.1	NUP50	-0.741758	negative	0.00370131	up with age	down with age
RP3-325F22.5	RPS11	-0.741758	negative	0.00370131	up with age	down with age
AC040977.1	SULT1A4	-0.741259	negative	0.00580115	up with age	down with age
RP11-504P24.4	SCFD1	-0.741259	negative	0.00580115	up with age	down with age
DLEU2	EPB42	-0.740659	negative	0.0024452	up with age	down with age
RP11-399O19.9	EPB42	-0.740659	negative	0.0024452	up with age	down with age
RP11-261C10.3	CBFB	-0.74026	negative	0.000124643	up with age	down with age
RP11-597D13.9	FGD3	-0.737745	negative	0.000723825	up with age	down with age
RP11-423H2.3	UBA3	-0.737074	negative	0.00263256	down with age	up with age
AC132872.1	RABGGTB	-0.736364	negative	0.00975954	down with age	up with age
C9orf139	CAMK2D	-0.736364	negative	0.00975954	up with age	down with age
LINC00152	RABGGTB	-0.736364	negative	0.00975954	up with age	up with age
RP11-47I22.2	RNPS1	-0.736364	negative	0.00975954	up with age	down with age
RP11-52J3.3	RABGGTB	-0.736364	negative	0.00975954	down with age	up with age
RP11-78O7.2	RNPS1	-0.736364	negative	0.00975954	up with age	down with age
RP11-803D5.4	RNPS1	-0.736364	negative	0.00975954	up with age	down with age
CTC-559E9.8	GHITM	-0.736264	negative	0.00410771	up with age	down with age
RP1-224A6.9	NUP50	-0.736264	negative	0.00410771	up with age	down with age
RP5-1057J7.6	EPB42	-0.736264	negative	0.00267645	up with age	down with age
ZEB1-AS1	IBA57	-0.736264	negative	0.00410771	down with age	up with age
RP6-109B7.2	PEAK3	-0.734266	negative	0.00654349	up with age	down with age
U91328.20	SF3B2	-0.733746	negative	0.000528393	up with age	down with age
RP1-91J24.3	STK26	-0.732843	negative	0.000818701	up with age	down with age
RP11-378A13.1	EPB42	-0.731868	negative	0.00292463	up with age	down with age
RP11-4F5.2	SF3B2	-0.731682	negative	0.000558032	up with age	down with age
RP11-34P13.14	ALYREF	-0.731017	negative	4.1263e-07	up with age	down with age
DLEU2	NUP50	-0.730769	negative	0.00454773	up with age	down with age
RP11-147L13.8	SLC35A4	-0.730769	negative	0.00454773	up with age	down with age
CTB-43P18.1	ZNF207	-0.729412	negative	0.00134308	up with age	down with age
LA16c-380H5.5	ZNF207	-0.729412	negative	0.00134308	up with age	down with age
DPYD-IT1	EPB42	-0.727473	negative	0.00319062	up with age	down with age
RP11-428G5.5	LNPK	-0.727473	negative	0.00319062	up with age	down with age
U91328.20	LNPK	-0.727473	negative	0.00319062	up with age	down with age
AC009950.2	PEAK3	-0.727273	negative	0.00735503	up with age	down with age
RP11-176F3.7	RNPS1	-0.727273	negative	0.011205	up with age	down with age
RP11-216B9.6	PGP	-0.727273	negative	0.000187322	up with age	down with age
RP11-78B10.2	PEAK3	-0.727273	negative	0.00735503	up with age	down with age
RP1-30M3.5	PEAK3	-0.727273	negative	0.00735503	up with age	down with age
RP5-1086K13.1	PEAK3	-0.727273	negative	0.00735503	up with age	down with age
RP5-837J1.2	PEAK3	-0.727273	negative	0.00735503	up with age	down with age
RP11-248J18.3	ZNF207	-0.726471	negative	0.00143618	up with age	down with age
ITPK1-AS1	NUP50	-0.725275	negative	0.00502324	up with age	down with age
RP11-517O13.3	APOC1	-0.723768	negative	0.00516009	up with age	down with age
RP11-558F24.4	ZNF207	-0.723529	negative	0.00153448	up with age	down with age
CTC-559E9.8	SF3B2	-0.723426	negative	0.000690902	up with age	down with age
CTD-2537I9.13	PRPF38B	-0.720588	negative	0.00163819	down with age	up with age
AC006460.2	SULT1A4	-0.72028	negative	0.00823977	up with age	down with age
RP11-358B23.5	SULT1A4	-0.72028	negative	0.00823977	up with age	down with age
RP11-81H14.2	SULT1A4	-0.72028	negative	0.00823977	up with age	down with age
CTD-3224K15.3	SLC35A4	-0.71978	negative	0.00553612	up with age	down with age
LINC01003	BCAP29	-0.71978	negative	0.00553612	down with age	down with age
RP11-1399P15.1	NUP50	-0.71978	negative	0.00553612	up with age	down with age
RP11-373D23.3	NUP50	-0.71978	negative	0.00553612	up with age	down with age
LINC00862	YKT6	-0.71917	negative	2.37061e-05	up with age	down with age
AC132872.2	RABGGTB	-0.718182	negative	0.0127996	down with age	up with age
AL136115.1	RABGGTB	-0.718182	negative	0.0127996	down with age	up with age
CTA-363E19.2	RABGGTB	-0.718182	negative	0.0127996	down with age	up with age
CTD-3252C9.2	RABGGTB	-0.718182	negative	0.0127996	down with age	up with age
RP11-68I3.10	CAMK2D	-0.718182	negative	0.0127996	up with age	down with age
RP1-224A6.9	CAMK2D	-0.718182	negative	0.0127996	up with age	down with age
RP11-20B24.7	SF3B2	-0.717234	negative	0.000807071	up with age	down with age
RP11-428G5.5	SF3B2	-0.717234	negative	0.000807071	up with age	down with age
AC040977.1	DCTN2	-0.716923	negative	5.52362e-05	up with age	down with age
RP11-384C4.2	BTK	-0.716883	negative	0.000255409	up with age	down with age
AC009950.2	CBFB	-0.715584	negative	0.000265253	up with age	down with age
RP1-30M3.5	ZNF207	-0.714706	negative	0.00186274	up with age	down with age
FAM41C	CBFB	-0.714286	negative	0.000275422	up with age	down with age
RP11-311C24.1	DOK1	-0.714286	negative	0.00277438	up with age	down with age
RP11-47I22.2	SLC35A4	-0.714286	negative	0.00608831	up with age	down with age
SCARNA9	UBE2O	-0.713846	negative	6.15001e-05	up with age	down with age
CTC-366B18.4	SCFD1	-0.713287	negative	0.00920178	up with age	down with age
RP11-13J8.1	PEAK3	-0.713287	negative	0.00920178	up with age	down with age
RP11-274B21.10	PEAK3	-0.713287	negative	0.00920178	up with age	down with age
RP11-399O19.9	STK26	-0.713235	negative	0.00130725	up with age	down with age
DPYD-IT1	ATOX1	-0.712518	negative	0.00627465	up with age	down with age
CTC-429P9.1	ZNF207	-0.711765	negative	0.00198404	up with age	down with age
RP11-452H21.4	PRPF38B	-0.711765	negative	0.00198404	down with age	up with age
RP11-572O17.1	PRPS2	-0.711462	negative	0.000140956	down with age	up with age
CTD-2287O16.5	GSTM2	-0.710714	negative	0.00297899	down with age	up with age
MATN1-AS1	GSTM2	-0.710714	negative	0.00297899	down with age	up with age
LA16c-380H5.5	EPB42	-0.70989	negative	0.00445074	up with age	down with age
RP11-290F5.1	EPB42	-0.70989	negative	0.00445074	up with age	down with age
RP11-7F17.5	EPB42	-0.70989	negative	0.00445074	up with age	down with age
RP11-350N15.5	RABGGTB	-0.709091	negative	0.0145521	down with age	up with age
C5orf56	SF3B2	-0.708978	negative	0.000986926	up with age	down with age
BOLA3-AS1	GHITM	-0.708791	negative	0.00668178	up with age	down with age
RP11-245J9.5	RPS11	-0.708791	negative	0.00668178	up with age	down with age
RP11-47I22.2	APOC1	-0.708791	negative	0.00668178	up with age	down with age
CTD-2287O16.5	CD5	-0.707478	negative	5.9577e-06	down with age	up with age
AC068491.2	PEAK3	-0.706294	negative	0.0102452	up with age	down with age
RP11-101E13.5	SCFD1	-0.706294	negative	0.0102452	up with age	down with age
RP11-428G5.5	PEAK3	-0.706294	negative	0.0102452	up with age	down with age
RP11-730K11.1	PEAK3	-0.706294	negative	0.0102452	up with age	down with age
RP11-288L9.1	UBA3	-0.704201	negative	0.00493251	down with age	up with age
RP11-115H15.2	NUP50	-0.703297	negative	0.00731857	up with age	down with age
RP11-143J12.3	IBA57	-0.703297	negative	0.00731857	down with age	up with age
RP11-597D13.9	RPS11	-0.703297	negative	0.00731857	up with age	down with age
RP11-730K11.1	YKT6	-0.703297	negative	4.28007e-05	up with age	down with age
RP11-399O19.9	ZNF207	-0.702941	negative	0.00238695	up with age	down with age
DLEU2	SF3B2	-0.702786	negative	0.00114272	up with age	down with age
CTA-445C9.14	EPB42	-0.701099	negative	0.00521186	up with age	down with age
RP11-730K11.1	PFDN1	-0.701061	negative	9.49089e-07	up with age	down with age
BX255923.1	CAMK2D	-0.7	negative	0.016471	up with age	down with age
RP11-4F5.2	RNPS1	-0.7	negative	0.016471	up with age	down with age
RP11-686D22.4	CAMK2D	-0.7	negative	0.016471	up with age	down with age
CTD-2537I9.13	CAMK2D	0.7	positive	0.016471	down with age	down with age
KRTAP5-AS1	RNPS1	0.7	positive	0.016471	down with age	down with age
RNF139-AS1	CAMK2D	0.7	positive	0.016471	down with age	down with age
RP11-1017G21.4	CAMK2D	0.7	positive	0.016471	down with age	down with age
RP11-863H1.1	CAMK2D	0.7	positive	0.016471	down with age	down with age
RP11-91G21.1	TXN2	0.7	positive	0.016471	down with age	down with age
DDX39B-AS1	RPL22	0.700981	positive	0.000400414	down with age	down with age
AC062029.1	HMGB1	0.701141	positive	5.74382e-08	down with age	down with age
RP11-1007O24.3	NCL	0.70224	positive	7.61806e-08	down with age	down with age
DDX39B-AS1	H1-5	0.702564	positive	2.54065e-06	down with age	down with age
RP11-91G21.1	RPL22	0.702597	positive	0.000383022	down with age	down with age
GABPB1-AS1	NCL	0.702899	positive	7.31817e-08	down with age	down with age
RP11-231D20.2	APOC1	0.703297	positive	0.00731857	down with age	down with age
SPAG5-AS1	ATOX1	0.703297	positive	0.00731857	down with age	down with age
AC135050.5	FGD3	0.703431	positive	0.00162943	down with age	down with age
LINC00106	DOK1	0.703571	positive	0.00342434	down with age	down with age
LLNLR-246C6.1	PSMF1	0.703888	positive	1.17148e-06	down with age	down with age
YTHDF3-AS1	AHNAK	0.704787	positive	3.2104e-08	down with age	down with age
RP5-1148A21.3	FKBP2	0.704863	positive	9.24938e-08	down with age	down with age
CTD-2410N18.3	HMGB2	0.705019	positive	3.16297e-08	down with age	down with age
ILF3-AS1	MECP2	0.705575	positive	2.57897e-07	down with age	down with age
AC016700.5	SULT1A4	0.706294	positive	0.0102452	down with age	down with age
RP11-373D23.2	SULT1A4	0.706294	positive	0.0102452	down with age	down with age
RP11-1007O24.3	TBCA	0.70634	positive	1.29021e-05	down with age	down with age
YTHDF3-AS1	GIMAP4	0.706855	positive	8.79256e-06	down with age	down with age
RP5-1148A21.3	SNRPA1	0.707143	positive	0.00319548	down with age	down with age
RP11-708J19.1	STRN	0.708502	positive	4.50046e-07	down with age	down with age
KB-1254G8.1	GHITM	0.708791	positive	0.00668178	down with age	down with age
RP11-104N10.1	ATOX1	0.708791	positive	0.00668178	down with age	down with age
hsa-mir-8072	ZNF207	0.708824	positive	0.00211168	down with age	down with age
MIR1539	CAMK2D	0.709091	positive	0.0145521	down with age	down with age
RP11-199F11.2	CBFB	0.709091	positive	0.000319513	down with age	down with age
RP11-22P6.2	CAMK2D	0.709091	positive	0.0145521	down with age	down with age
RP11-708J19.1	NCL	0.709354	positive	4.90854e-08	down with age	down with age
MIR1539	EPB42	0.70989	positive	0.00445074	down with age	down with age
RP11-217B1.2	LNPK	0.70989	positive	0.00445074	down with age	down with age
RP11-379H18.1	BID	0.710081	positive	7.66603e-06	down with age	down with age
AC062029.1	APRT	0.711347	positive	5.55901e-07	down with age	down with age
RP5-1148A21.3	HSP90AB1	0.71265	positive	1.91991e-08	down with age	down with age
AC132872.1	SULT1A4	0.713287	positive	0.00920178	down with age	down with age
RP11-379H18.1	APRT	0.713317	positive	5.00469e-07	down with age	down with age
CTD-2287O16.5	GHITM	0.714286	positive	0.00608831	down with age	down with age
RAB11B-AS1	EPB42	0.714286	positive	0.00410441	down with age	down with age
RP11-425D10.10	NUP50	0.714286	positive	0.00608831	down with age	down with age
RP11-199F11.2	H1-4	0.714427	positive	0.000128334	down with age	down with age
KDM5C-IT1	HMGB2	0.7145	positive	1.69696e-08	down with age	down with age
RP11-199F11.2	GIMAP4	0.714516	positive	6.32986e-06	down with age	down with age
RP11-708J19.1	ATG3	0.715508	positive	1.97378e-06	down with age	down with age
RP11-474I11.7	DOK1	0.717857	positive	0.00258117	down with age	down with age
LINC01136	RNPS1	0.718182	positive	0.0127996	down with age	down with age
NFYC-AS1	TXN2	0.718182	positive	0.0127996	down with age	down with age
RP11-146F11.1	RNPS1	0.718182	positive	0.0127996	down with age	down with age
YTHDF3-AS1	TXN2	0.718182	positive	0.0127996	down with age	down with age
RP11-199F11.2	TBCA	0.719689	positive	7.37892e-06	down with age	down with age
RP5-1148A21.3	NCL	0.719763	positive	2.51938e-08	down with age	down with age
RP3-402G11.25	ATOX1	0.71978	positive	0.00553612	down with age	down with age
RASA3-IT1	SULT1A4	0.72028	positive	0.00823977	down with age	down with age
RNF139-AS1	CBFB	0.720779	positive	0.000227734	down with age	down with age
RP11-1007O24.3	CBFB	0.720779	positive	0.000227734	down with age	down with age
AC062029.1	BASP1	0.721901	positive	1.02562e-08	down with age	down with age
RP11-146F11.1	SLC2A1	0.722807	positive	0.00047202	down with age	down with age
RP11-217B1.2	ZNF207	0.723529	positive	0.00153448	down with age	down with age
RP5-1148A21.3	PCMT1	0.724171	positive	5.9403e-08	down with age	down with age
RP11-634H22.1	H1-4	0.724308	positive	9.30793e-05	down with age	down with age
CTD-2410N18.3	THRAP3	0.724444	positive	2.85456e-05	down with age	down with age
KRTAP5-AS1	DOK1	0.725	positive	0.00222703	down with age	down with age
RP11-161M6.2	APOC1	0.725275	positive	0.00502324	down with age	down with age
RP11-423H2.3	ATOX1	0.725275	positive	0.00502324	down with age	down with age
AC135050.5	PGP	0.725974	positive	0.000194869	down with age	down with age
EAF1-AS1	CSDE1	0.727273	positive	0.00735503	down with age	down with age
LEF1-AS1	RABGGTB	0.727273	positive	0.011205	down with age	up with age
MIR1539	TXN2	0.727273	positive	0.011205	down with age	down with age
RP11-474I11.7	SULT1A4	0.727273	positive	0.00735503	down with age	down with age
YTHDF3-AS1	RNPS1	0.727273	positive	0.011205	down with age	down with age
ZEB1-AS1	RNPS1	0.727273	positive	0.011205	down with age	down with age
TOB1-AS1	EPB42	0.727473	positive	0.00319062	down with age	down with age
ZNF295-AS1	FCER1G	0.727586	positive	7.74293e-06	down with age	down with age
RP5-1148A21.3	HMGB2	0.72803	positive	6.67662e-09	down with age	down with age
FARP1-AS1	ZNF207	0.728854	positive	0.00136035	down with age	down with age
RP5-1148A21.3	RPL13	0.729256	positive	3.06509e-07	down with age	down with age
RP11-91G21.1	SF3B2	0.729618	positive	0.000589052	down with age	down with age
CTB-31O20.2	STK26	0.730392	positive	0.000869865	down with age	down with age
RP11-981P6.1	STK26	0.730392	positive	0.000869865	down with age	down with age
RP11-356I2.4	CBFB	0.731169	positive	0.00016617	down with age	down with age
RP11-388M20.1	CBFB	0.732468	positive	0.000159592	down with age	down with age
RP11-425D10.10	STRN	0.733806	positive	1.06639e-07	down with age	down with age
RP11-1007O24.3	ATG3	0.734148	positive	7.75275e-07	down with age	down with age
CTB-114C7.4	SULT1A4	0.734266	positive	0.00654349	down with age	down with age
CTD-2410N18.3	HMGB1	0.73432	positive	6.32206e-09	down with age	down with age
RP11-589C21.6	FGD3	0.734519	positive	0.000785175	down with age	down with age
RP11-443B7.3	FGD3	0.735294	positive	0.000770053	down with age	down with age
SNORD3B-1	FGD3	0.735294	positive	0.000770053	down with age	down with age
RP11-708J19.1	RNPS1	0.736364	positive	0.00975954	down with age	down with age
RP11-425D10.10	APRT	0.736733	positive	1.33854e-07	down with age	down with age
RP5-1148A21.3	CFL1	0.736818	positive	3.53453e-09	down with age	down with age
CTB-31O20.2	CBFB	0.737662	positive	0.000135474	down with age	down with age
LINC00528	SLC2A1	0.738596	positive	0.000304302	down with age	down with age
CTD-2537I9.13	DOK1	0.739286	positive	0.00163551	down with age	down with age
AC132192.1	SULT1A4	0.740331	positive	0.00589582	down with age	down with age
LINC00167	LNPK	0.740659	positive	0.0024452	down with age	down with age
AL109767.1	SULT1A4	0.741259	positive	0.00580115	down with age	down with age
CAHM	SCFD1	0.741259	positive	0.00580115	down with age	down with age
RP11-703M24.5	SCFD1	0.741259	positive	0.00580115	down with age	down with age
RP13-516M14.1	SULT1A4	0.741259	positive	0.00580115	down with age	down with age
RP5-1148A21.3	SULT1A4	0.741259	positive	0.00580115	down with age	down with age
CTB-114C7.4	APOC1	0.741758	positive	0.00370131	down with age	down with age
RP11-330O11.3	LAMTOR4	0.741758	positive	0.00370131	up with age	up with age
RP11-388M20.1	NUP50	0.741758	positive	0.00370131	down with age	down with age
RP5-1148A21.3	H1-4	0.742095	positive	5.0404e-05	down with age	down with age
GS1-279B7.2	FGD3	0.742647	positive	0.000638247	down with age	down with age
DDX39B-AS1	NUP50	0.742779	positive	0.00362936	down with age	down with age
CTD-2410N18.3	RPL22	0.742857	positive	0.000114567	down with age	down with age
RP11-1007O24.3	APRT	0.745268	positive	7.99396e-08	down with age	down with age
CTB-31O20.2	RNPS1	0.745455	positive	0.00845473	down with age	down with age
MATN1-AS1	RNPS1	0.745455	positive	0.00845473	down with age	down with age
RASA3-IT1	RNPS1	0.745455	positive	0.00845473	down with age	down with age
RP11-143J12.3	TXN2	0.745455	positive	0.00845473	down with age	down with age
LINC00167	HMGB1	0.746654	positive	2.55663e-09	down with age	down with age
RP11-708J19.1	HMGB1	0.746654	positive	2.55663e-09	down with age	down with age
RASA3-IT1	ATOX1	0.747253	positive	0.00332674	down with age	down with age
RP11-708J19.1	ATOX1	0.747253	positive	0.00332674	down with age	down with age
CTD-3252C9.2	PEAK3	0.748252	positive	0.00512408	down with age	down with age
GS1-279B7.2	SULT1A4	0.748252	positive	0.00512408	down with age	down with age
RP11-708J19.1	BID	0.752016	positive	1.07402e-06	down with age	down with age
CTD-2410N18.3	NCL	0.752569	positive	2.4963e-09	down with age	down with age
RP11-708J19.1	NUP50	0.752747	positive	0.00298223	down with age	down with age
RP11-199F11.2	TXN2	0.754545	positive	0.00728204	down with age	down with age
RP11-338I21.1	RNPS1	0.754545	positive	0.00728204	down with age	down with age
ARHGAP26-AS1	SULT1A4	0.755245	positive	0.00450844	down with age	down with age
RP11-37B2.1	CSDE1	0.755245	positive	0.00450844	down with age	down with age
RP11-91G21.1	H1-4	0.756917	positive	2.90913e-05	down with age	down with age
RP11-474I11.8	STK26	0.757353	positive	0.000430216	down with age	down with age
RP11-589C21.5	NUP50	0.758242	positive	0.00266608	down with age	down with age
RP11-98I9.4	NUP50	0.758242	positive	0.00266608	down with age	down with age
RP11-452H21.4	RGS19	0.761039	positive	6.17102e-05	down with age	down with age
AC132872.1	PEAK3	0.762238	positive	0.00395045	down with age	down with age
CCDC183-AS1	SULT1A4	0.762238	positive	0.00395045	down with age	down with age
RP11-589C21.5	FGD3	0.762255	positive	0.000374944	down with age	down with age
CTD-2410N18.3	H1-4	0.762846	positive	2.30986e-05	down with age	down with age
CTB-114C7.3	RNPS1	0.763636	positive	0.00623306	down with age	down with age
EAF1-AS1	CAMK2D	0.763636	positive	0.00623306	down with age	down with age
RP11-148O21.4	TXN2	0.763636	positive	0.00623306	down with age	down with age
RP4-545C24.1	RNPS1	0.763636	positive	0.00623306	down with age	down with age
MIR194-2	FGD3	0.767157	positive	0.000325722	down with age	down with age
CTA-384D8.34	SULT1A4	0.769231	positive	0.00344645	down with age	down with age
CTB-114C7.3	PEAK3	0.769231	positive	0.00344645	down with age	down with age
RP4-539M6.20	SULT1A4	0.769231	positive	0.00344645	down with age	down with age
LINC00167	HMGB2	0.769773	positive	2.55305e-10	down with age	down with age
RP11-803D5.4	UBA3	0.771429	positive	0.00123266	up with age	up with age
CTA-384D8.34	RNPS1	0.772727	positive	0.00529949	down with age	down with age
RP11-199F11.2	RPL22	0.774026	positive	3.83541e-05	down with age	down with age
ARHGAP26-AS1	SCFD1	0.776224	positive	0.00299286	down with age	down with age
RP5-1148A21.3	APRT	0.777219	positive	9.5539e-09	down with age	down with age
RP5-1148A21.3	BID	0.777419	positive	2.67982e-07	down with age	down with age
AP001610.5	SLC35A4	0.78022	positive	0.0016525	down with age	down with age
C9orf147	LAMTOR4	0.78022	positive	0.0016525	up with age	up with age
RNF139-AS1	NUP50	0.78022	positive	0.0016525	down with age	down with age
RP11-288L9.1	SLC35A4	0.78022	positive	0.0016525	down with age	down with age
RP5-1160K1.3	LAMTOR4	0.78022	positive	0.0016525	up with age	up with age
CTC-482H14.5	SCFD1	0.781087	positive	0.0027053	down with age	down with age
CTB-58E17.1	TXN2	0.781818	positive	0.00447316	down with age	down with age
RP5-1148A21.3	RPL22	0.781818	positive	2.84033e-05	down with age	down with age
LINC00528	PEAK3	0.783217	positive	0.00258621	down with age	down with age
RNF139-AS1	CSDE1	0.783217	positive	0.00258621	down with age	down with age
LLNLR-246C6.1	GHITM	0.785714	positive	0.00145419	down with age	down with age
RP5-1160K1.3	UBA3	0.789011	positive	0.000794614	up with age	up with age
CIRBP-AS1	SULT1A4	0.79021	positive	0.00222314	down with age	down with age
RP11-425D10.10	HMGB1	0.790441	positive	6.43035e-11	down with age	down with age
AC245100.1	RNPS1	0.790909	positive	0.00374608	down with age	down with age
HCFC1-AS1	RNPS1	0.790909	positive	0.00374608	down with age	down with age
NFYC-AS1	H1-4	0.793478	positive	6.25967e-06	down with age	down with age
U47924.31	H1-4	0.796443	positive	5.45423e-06	down with age	down with age
RP11-678G14.4	APOC1	0.796703	positive	0.00111365	down with age	down with age
CTB-58E17.1	PEAK3	0.797203	positive	0.00190037	down with age	down with age
MIR1539	CSDE1	0.797203	positive	0.00190037	down with age	down with age
CTD-2410N18.3	AHNAK	0.797294	positive	1.99331e-11	down with age	down with age
CTD-2015H6.3	UBA3	0.797802	positive	0.000628276	up with age	up with age
RP11-259K5.2	DOK1	0.8	positive	0.00034227	down with age	down with age
RP11-37B2.1	CAMK2D	0.8	positive	0.00311043	down with age	down with age
CTB-114C7.3	APOC1	0.807692	positive	0.00083916	down with age	down with age
RP11-146F11.1	TXN2	0.809091	positive	0.00255858	down with age	down with age
RP5-1148A21.3	RGS19	0.812987	positive	7.48548e-06	down with age	down with age
AC132872.1	EPB42	0.815385	positive	0.000379132	down with age	down with age
RP5-977B1.7	TXN2	0.818182	positive	0.00208314	down with age	down with age
AL109767.1	DOK1	0.825	positive	0.000153236	down with age	down with age
RP5-1148A21.3	HMGB1	0.825964	positive	1.59734e-12	down with age	down with age
CTD-2659N19.9	RNPS1	0.827273	positive	0.00167697	down with age	down with age
LINC00106	TXN2	0.827273	positive	0.00167697	down with age	down with age
RP3-402G11.25	EPB42	0.828571	positive	0.000250534	down with age	down with age
LINC00528	SULT1A4	0.839161	positive	0.000642826	down with age	down with age
ZEB1-AS1	SCFD1	0.839161	positive	0.000642826	down with age	down with age
RP11-44I10.3	SLC35A4	0.851648	positive	0.000220219	down with age	down with age
CTD-2287O16.5	DOK1	0.853571	positive	5.17314e-05	down with age	down with age
TOB1-AS1	ATOX1	0.857143	positive	0.000180934	down with age	down with age
AC007050.17	SULT1A4	0.86014	positive	0.000331668	down with age	down with age
LINC00528	RNPS1	0.863636	positive	0.000611694	down with age	down with age
RP11-708J19.1	SULT1A4	0.867133	positive	0.000259812	down with age	down with age
RP11-1007O24.3	RNPS1	0.872727	positive	0.000454615	down with age	down with age
CTB-58E17.1	STK26	0.875	positive	4.28012e-06	down with age	down with age
KDM5C-IT1	RNPS1	0.881818	positive	0.000330169	down with age	down with age
RP11-326C3.13	VPS26B	0.887255	positive	2.04831e-06	up with age	up with age
DDX39B-AS1	RNPS1	0.909091	positive	0.000105593	down with age	down with age
RP11-351I24.1	SLC35A4	0.923077	positive	6.85169e-06	down with age	down with age

## Sheet: Table S7
Table S7. Age-associated ASEs
ASE ID	Correlation with age	P.adjust	ΔPSI_elderly_minus_young	CellAge annotation
AKT1_AP_1_NA_NA	-0.248536	0.0425586	-0.127458	CellAge_InduceAging
AKT1_AP_2.1_NA_NA	0.247817	0.043181	0.131064	CellAge_InduceAging
IRF5_AP_3_NA_NA	-0.323518	0.0475549	-0.100659	CellAge_InduceAging
SREBF1_RI_3.3_3.2_3.4	0.280996	0.0212573	0.117735	CellAge_InduceAging
FOS_RI_2.3_2.2_2.4	-0.328711	0.00660967	-0.149467	CellAge_InhibitAging
FOS_RI_2.5_2.4_2.6	-0.271018	0.0265325	-0.110764	CellAge_InhibitAging
NEK1_RI_1.2_1.1_1.3	-0.437563	0.000213286	-0.143911	CellAge_InhibitAging
RUVBL2_AD_1.3:1.4:1.5:1.6_1.2_2	-0.33996	0.00967199	-0.103775	CellAge_InhibitAging
SGK1_RI_6.2_6.1_6.3	-0.496738	1.9066e-05	-0.100103	CellAge_InhibitAging
AASDH_ES_12_11.1_13	-0.528008	0.0243026	-0.177344
ABCB8_ES_4_1_5	-0.573324	0.0202462	-0.183349
ABCC1_ME_17|18_16_19	0.531906	0.0412657	0.283725
ABHD6_ES_4_3_5	-0.73494	0.0377914	-0.12031
ACPL2_ES_3:4_1_5	0.811679	0.0498576	0.109406
ACSL4_ES_2:4.1_1_4.2	0.828862	0.0211735	0.167941
ACTR6_AD_1.2_1.1_2	-0.287194	0.0260883	-0.128235
ACTR8_AP_1_NA_NA	-0.75943	0.00102275	-0.156588
ACTR8_AP_2_NA_NA	0.75943	0.00102275	0.156588
ADAM9_AT_22_NA_NA	0.365361	0.00236438	0.101266
ADAM9_AT_4.3_NA_NA	-0.365361	0.00236438	-0.101266
ADAMTS10_RI_23.2_23.1_23.3	-0.256836	0.049569	-0.107505
ADCY4_RI_18.4_18.3_18.5	-0.387465	0.007128	-0.139642
ADM_RI_1.2_1.1_1.3	-0.596943	9.73119e-08	-0.185332
ADM_RI_1.4_1.3_1.5	-0.600648	7.72753e-08	-0.170394
ADM_RI_1.6:1.7_1.5_1.8	-0.603186	6.58749e-08	-0.207443
ADORA3_AT_3_NA_NA	0.35697	0.0127516	0.195869
ADORA3_AT_8_NA_NA	-0.35697	0.0127516	-0.195869
AGAP9_ES_9_8_10	0.383852	0.0158487	0.181355
AGPAT4_ES_4:5.1:5.2_3.1_5.3	0.71666	0.00120793	0.19136
AIDA_AP_1_NA_NA	-0.366149	0.00230956	-0.12144
AIDA_AP_2_NA_NA	0.366149	0.00230956	0.12144
AKAP8L_ES_10_9_11	0.310338	0.0105924	0.121165
ALS2CL_RI_13.2_13.1_13.3	-0.433946	0.00325125	-0.146669
AMDHD2_RI_8.2_8.1_8.3	-0.365102	0.00238262	-0.10013
AMPD2_ES_2.2:4_1_5.2	0.288579	0.0491601	0.100437
AMPD2_ES_4_1_5.2	0.371536	0.00196455	0.116769
ANKAR_ES_7_4_8	0.838338	0.00932312	0.121552
ANKAR_ES_8:9_4_10	0.67783	0.0448093	0.273468
ANKDD1A_AT_16_NA_NA	0.298349	0.0149669	0.137631
ANKDD1A_AT_8.2_NA_NA	-0.320717	0.00814314	-0.140446
ANKH_AT_13.3_NA_NA	0.485951	3.06238e-05	0.100091
ANKH_AT_2_NA_NA	-0.485951	3.06238e-05	-0.100091
ANKMY1_ES_3_1.2_4	0.487938	0.0133453	0.127888
ANKRD36_ES_23:24:25:26:27:28:29:30:31:32:33:34_3_35	0.613693	0.0195771	0.168458
ANKRD36_ES_23:24:25:26:27:28:29:30_3_31	0.577934	0.0490488	0.117796
ANXA11_ES_5.3:6:7:8:9:10:11:12:13:14:15:16:17:18_1.1_19	-0.535628	0.0266933	-0.229844
APOBEC3B_ES_7.1_6.2_7.3	0.425485	0.0213854	0.189588
APOL3_AA_4.1:4.2_3.3_4.3	-0.468856	6.28619e-05	-0.117399
APPL2_AP_21.1_NA_NA	0.26848	0.0280382	0.107831
ARHGAP12_ES_5:6_4_7	0.43569	0.0377002	0.110161
ARHGAP6_AT_18_NA_NA	0.564501	0.0354627	0.104013
ARMC5_RI_5.2_5.1_5.3	-0.442542	0.00129076	-0.162669
ARMCX5_ES_2.6_2.4_2.8	0.520661	0.0267351	0.101718
ARMCX5_RI_2.5_2.4_2.6	-0.332962	0.0383395	-0.107301
ARSA_AD_1.2:1.3_1.1_1.5	0.769116	7.39016e-05	0.239095
ATG10_ES_2_1.1_3.2	-0.325164	0.0434	-0.105051
ATXN1_ES_2:3_1_4	-0.348383	0.0164042	-0.141774
ATXN2L_AA_22.4:22.5:22.6_22.1_22.7	0.809524	0.0149027	0.119066
ATXN2L_ES_10:11.2:14:15:16:17:18:19:20:21:22.1:22.2_9_22.3	-0.879273	0.000362006	-0.214767
ATXN2L_ES_13_11.2_14	0.56908	0.00157604	0.203506
ATXN7L1_AP_5_NA_NA	0.462161	0.0200212	0.106349
AXIN2_ES_7_6_8	0.296071	0.0410298	0.119837
BAZ1A_AP_1_NA_NA	0.435378	0.000231274	0.100809
BAZ1A_AP_2.1_NA_NA	-0.435378	0.000231274	-0.100809
BBC3_ES_4_2_5	0.323984	0.0414044	0.137471
BBS4_AA_9.1_8_9.2	-0.504811	0.046117	-0.106866
BBS4_ES_7_6_8	0.692444	0.0125684	0.218801
BEST1_ES_8.1:9:10_7_11.1	0.466317	0.00019728	0.15423
BLOC1S6_AD_2.2_2.1_3	-0.452297	0.0395306	-0.102226
BOLA3_ES_3_2_4	-0.339103	0.032311	-0.121667
BRCC3_ES_8:9_7_10	0.72804	0.0261536	0.121151
BZRAP1_ES_31_30_32	0.303315	0.0156702	0.101727
C12orf4_ES_2.1:2.2_1_3	0.821429	0.0234488	0.114861
C12orf76_AA_10.1_8_10.2	0.337134	0.007373	0.165812
C12orf76_ES_9.1_8_10.2	0.615036	0.0440185	0.191663
C14orf159_ES_11.1:11.2:11.4_10.2_12.1	0.301237	0.0283838	0.104653
C14orf80_ES_9_8_10	0.279756	0.0445781	0.105861
C16orf13_ES_2:3_1_5	-0.838338	0.00932312	-0.240022
C1orf63_ES_5.1:5.2:5.3_4.2_6.2	0.511022	9.92718e-06	0.168295
C1orf63_ES_5.1:5.2:6.1_4.2_6.2	0.414276	0.000544079	0.107494
C20orf194_AA_13.1_12_13.2	-0.680002	0.00745459	-0.109255
C20orf24_ES_4.1:4.2_2_5	-0.443121	0.000348382	-0.160894
C20orf24_ME_4.1:4.2|3_2_5	0.386727	0.00190347	0.15005
C2orf76_AP_1_NA_NA	0.381814	0.0115214	0.158442
C2orf76_AP_2.1_NA_NA	-0.381814	0.0115214	-0.158442
C4orf21_AT_31_NA_NA	0.371225	0.0155034	0.161626
C5orf63_ES_4_3_5.1	0.56454	0.00619776	0.180716
C8orf76_ES_4:5_3_6	0.790277	0.00651422	0.126208
C9orf156_ES_2_1_3	0.299637	0.0161547	0.101654
C9orf89_ES_3.3_3.1_3.5	0.262945	0.0315729	0.10049
CACTIN_AD_10.3:10.4:10.5:10.6_10.2_10.9	0.605924	0.0481666	0.221115
CALU_ES_2_1_3	-0.277466	0.0318432	-0.102012
CANT1_ES_5.1:5.2_4_5.4	0.689037	0.0275332	0.135056
CAPZA2_ES_7_6.1_8.1	0.391096	0.048197	0.108278
CC2D2A_AT_40_NA_NA	0.432965	0.000252742	0.111347
CC2D2A_AT_7_NA_NA	-0.432965	0.000252742	-0.111347
CCDC174_ES_8:9_7_10	0.446985	0.00113712	0.161302
CCDC180_ES_37:38:39_35_40	-0.427696	0.0260561	-0.117094
CCDC62_AP_1_NA_NA	-0.321665	0.0257851	-0.12978
CCDC62_AP_2.1_NA_NA	0.321665	0.0257851	0.12978
CCDC66_AT_24_NA_NA	0.403629	0.000706598	0.117666
CCDC91_ES_8.2:9_3_11	-0.465352	0.0446669	-0.131815
CCL4L1_AA_3.9:3.10:3.11:3.12:3.13_3.2_3.14	-0.541105	0.024894	-0.143022
CCNH_AD_1.2_1.1_2	-0.479087	4.10643e-05	-0.124964
CCNL1_ES_4.1_3_5	0.364981	0.00239118	0.105157
CCNL1_ES_4.1:4.2:4.3_3_5	0.368978	0.00212217	0.104473
CCR10_AP_1_NA_NA	0.622752	0.0230013	0.193108
CCR10_AP_2_NA_NA	-0.622752	0.0230013	-0.193108
CD55_AT_10.2_NA_NA	-0.557863	9.36985e-07	-0.119
CD55_AT_15_NA_NA	0.557863	9.36985e-07	0.119
CD160_RI_5.2_5.1_5.3	0.439519	0.000198281	0.163861
CD44_ES_6:7:8:9.1:9.2:10:11_5_12.1	0.828571	0.0415627	0.211852
CD53_ES_2:3:4:7_1_8	-0.300902	0.0205709	-0.146221
CD8B_ES_8_5_9	0.477199	0.0158598	0.118611
CENPC_ES_10_9_11	-0.451038	0.000127872	-0.110647
CENPV_AA_3.1_2_3.2	-0.475279	0.0189178	-0.102041
CES4A_AD_4.2:4.3_4.1_5	-0.618152	0.00128528	-0.159083
CFL1_AP_4_NA_NA	-0.348907	0.00439251	-0.109104
CFL1_AP_5.1_NA_NA	0.357987	0.00293606	0.12184
CHCHD7_RI_5.4_5.3_5.5	0.463178	0.00261455	0.134147
CHFR_ES_5:7_4_8	0.533829	0.0273059	0.163131
CHORDC1_AD_1.2_1.1_2	-0.412549	0.000576982	-0.173258
CHTOP_ES_4.4_4.2_5	0.253576	0.0486239	0.102896
CKLF_ES_2_1_5	0.55846	0.0472915	0.141469
CLIC5_AT_7_NA_NA	-0.292443	0.0200288	-0.120878
CLIC5_AT_8_NA_NA	0.292443	0.0200288	0.120878
CLK1_ES_5_4_6	-0.472652	5.37595e-05	-0.296031
CLK4_ES_5_4_6	-0.318151	0.00869746	-0.113531
CLN3_AP_1_NA_NA	0.356873	0.00352149	0.112245
CLN3_AP_3.1_NA_NA	-0.356873	0.00352149	-0.112245
CLNS1A_AT_7_NA_NA	-0.4827	3.52174e-05	-0.101971
CLNS1A_AT_8_NA_NA	0.4827	3.52174e-05	0.101971
CNOT2_AP_11.1_NA_NA	0.274141	0.024774	0.165087
CNOT2_AP_1.1_NA_NA	-0.274141	0.024774	-0.165087
CNTNAP3B_AT_25_NA_NA	0.462033	9.4121e-05	0.122107
CNTNAP3B_AT_8_NA_NA	-0.517793	8.48851e-06	-0.131844
CNTNAP3_ES_10:11:12:13.1_9_13.2	0.354184	0.0314968	0.134536
COASY_AA_1.5_1.1_1.6	-0.882919	0.00845034	-0.257565
COPS7A_AD_1.2:1.3_1.1_2.4	-0.349701	0.0172063	-0.111976
COQ6_AT_14.2_NA_NA	0.264179	0.036421	0.100084
COQ6_AT_7_NA_NA	-0.264179	0.036421	-0.100084
COQ6_ES_5_4_6	0.488438	0.00186292	0.122666
CPAMD8_AT_19.2_NA_NA	-0.660211	0.0194609	-0.193788
CPAMD8_AT_42_NA_NA	0.660211	0.0194609	0.193788
CPSF4_AA_9.2_8_9.3	0.479776	0.00353977	0.127874
CPSF7_ES_5.1:5.2:6.1:6.2:6.3:7.1_3_8	0.689902	0.00442376	0.22951
CPSF7_ES_5.1:5.2:6.1:6.2:6.3:7.1:7.2_3_8	0.751032	0.00308664	0.207905
CREM_ES_13.2:14_13.1_15	-0.754505	0.0305128	-0.247286
CSPP1_ES_11:12:13.1:14.1:14.2:15_10_16	-0.833333	0.00526569	-0.232891
CSTF3_ES_12_11_13	0.553473	0.0400498	0.220381
D2HGDH_ES_7.1:7.2_6_8	-0.535277	0.0220696	-0.121887
DBN1_RI_16.4_16.3_16.5	-0.408668	0.000883461	-0.142747
DBNDD2_AP_2_NA_NA	-0.264652	0.037646	-0.108335
DCAF8_AD_7.2:7.3_7.1_9	-0.590064	0.0263335	-0.111542
DCUN1D4_ES_3_1_5	0.427113	0.0420825	0.179348
DDIT3_RI_2.2:2.3_2.1_2.4	-0.425831	0.000327352	-0.100387
DDX3X_ES_3_1_5	0.413496	0.00314536	0.155177
DDX3X_ES_6.2:7:8:10:11:12:13:14:15:16_6.1_18	-0.502648	3.13816e-05	-0.273479
DDX5_ES_6.2:7:8.1_4.1_8.2	0.50258	0.0472473	0.109354
DEDD2_ES_3:4.1_2_5	0.475383	0.0253521	0.155614
DGCR14_AA_7.1_6_7.2	-0.398276	0.00092646	-0.116758
DGCR14_ES_7.1:7.2:7.3_6_8	-0.653314	0.000296117	-0.173819
DLG1_ES_23_21_24	-0.416107	0.030863	-0.215346
DLK2_AP_1_NA_NA	-0.542502	0.0299172	-0.123702
DLK2_AP_2_NA_NA	0.542502	0.0299172	0.123702
DLST_ES_3_1_4	0.519579	0.0188769	0.146796
DMTF1_ES_21_20_22	0.423871	0.00039035	0.101883
DNAJC19_AD_5.2_5.1_6	0.453486	0.029756	0.100366
DNAJC24_ES_8_7_9.1	-0.642713	0.00299898	-0.161646
DNAJC25_AA_3.1_2.2_3.2	-0.570442	0.0417748	-0.146848
DNM2_ES_16_14_17	-0.597564	0.000488795	-0.133363
DTNB_ME_6|7_5_8	0.486814	0.0294968	0.151526
DTNBP1_ES_4.1:4.2_3_5	-0.880952	0.00385032	-0.206523
DTWD1_ES_6_3_8	-0.318734	0.0349688	-0.172469
DUS1L_AP_1_NA_NA	0.50472	0.00233376	0.178918
DUS1L_AP_2.1_NA_NA	-0.50472	0.00233376	-0.178918
DYM_ES_3_2_5	0.743902	0.0343388	0.169505
E2F3_AP_1_NA_NA	-0.73494	0.0377914	-0.101853
E2F3_AP_2_NA_NA	0.73494	0.0377914	0.101853
EARS2_ES_3.1_1.2_4	0.939394	5.48405e-05	0.201377
EEF1D_ES_8.3:10.1:11:12.1:12.2:13.1_8.2_13.2	0.623128	0.00194865	0.211565
EEF1D_ES_8.3:9:10.1:11:12.1:12.2:13.1_8.2_13.2	0.603467	0.00229878	0.162105
EIF1AD_AA_2.2:2.3_1.1_2.4	-0.507195	0.00692899	-0.126486
EIF1AD_AD_1.2_1.1_2.2	0.31262	0.0150198	0.112191
EIF1AD_ES_1.2:2.3_1.1_2.4	-0.654126	0.00815755	-0.20093
EIF4A1_RI_9.4_9.3_9.5	-0.483324	3.42882e-05	-0.119219
EIF4G1_ES_2.2:2.4:3.2:5:6:7_1_8.2	0.64068	0.000744016	0.198512
EIF4G1_RI_2.3_2.2_2.4	-0.329317	0.0065045	-0.104735
EIF5_ES_4_3.3_5	0.517556	7.29196e-06	0.134389
EIF6_AP_1_NA_NA	0.378578	0.00158341	0.107381
EIF6_AP_2.1_NA_NA	-0.378578	0.00158341	-0.107381
ELAC1_AT_3.3_NA_NA	-0.482239	0.0426884	-0.112673
ELAC1_AT_4_NA_NA	0.482239	0.0426884	0.112673
ENO3_AT_13_NA_NA	0.349548	0.00498411	0.123099
ENO3_AT_9.2_NA_NA	-0.349548	0.00498411	-0.123099
ENTPD6_ES_2:3.1:3.2_1_4	-0.372722	0.00335883	-0.144426
EP400NL_ES_3.2_2.2_5.2	0.576728	0.0496355	0.17605
EPS15L1_ES_22_21_23.1	-0.324937	0.00729876	-0.122668
ERBB2IP_ES_22:23:24.1:24.2_21_24.3	-0.495891	0.00998554	-0.163732
ESR1_AP_1_NA_NA	0.580111	0.014639	0.171676
FAIM3_ES_2.1:2.2:3:4:6:7_1_8	-0.383281	0.0093535	-0.117466
FAM111A_ES_3.1_2_3.3	0.271837	0.0260613	0.1312
FAM114A2_ES_9_8_10	0.53317	0.0275329	0.140899
FAM122C_ES_10:11:12_9_13	-0.8	0.00962792	-0.229327
FAM173A_AA_4.1:4.2_3_4.3	0.397015	0.0135875	0.114019
FAM179B_ES_8_7_9	0.324219	0.0261946	0.105993
FAM186B_AT_7_NA_NA	-0.383192	0.00784608	-0.140255
FAM208A_AP_1_NA_NA	-0.401519	0.000758149	-0.106976
FAM208A_AP_8.1_NA_NA	0.401519	0.000758149	0.106976
FAM219A_AD_2.2_2.1_3	0.348826	0.011263	0.111016
FAM60A_ES_3_1_4	-0.38372	0.00134857	-0.124896
FAM98A_RI_7.2_7.1_7.3	-0.601207	0.00505057	-0.245108
FAU_RI_2.3:2.4:2.5_2.2_2.6	0.346321	0.0170959	0.12187
FBXL13_ES_23_21_24	-0.596472	0.0243509	-0.141419
FBXO28_ME_3|4_2_5	0.711303	0.0316566	0.10891
FCGRT_ES_2.2:3:4_1_9.2	0.508938	0.0184633	0.125645
FCGRT_ES_2.2:3:4:5:6:7:8.1:8.2_1_9.2	0.766667	0.015944	0.180574
FCGRT_ES_2.2:3:4:6:7:8.1:8.2_1_9.2	0.724215	9.33671e-05	0.164674
FCGRT_ES_2.2:8.1:8.2_1_9.2	0.727275	0.00484586	0.198229
FCGRT_ES_3:4:6:7:8.1:8.2_1_9.2	0.437299	0.0369196	0.150532
FLT1_AT_16_NA_NA	-0.623117	0.0228975	-0.13097
FLT1_AT_35_NA_NA	0.659287	0.0103225	0.134292
FOSB_ES_2.5_2.3_3.1	-0.345374	0.0201442	-0.143392
FTO_AP_10_NA_NA	-0.608467	0.035777	-0.167962
FTO_AP_1_NA_NA	0.608467	0.035777	0.167962
GALNT10_ES_12:13_11_14	0.836827	0.00490701	0.168902
GAPVD1_ES_3_1_4	-0.319783	0.0267148	-0.109955
GEMIN4_AP_1_NA_NA	0.344759	0.0164093	0.136915
GEMIN4_AP_2.1_NA_NA	-0.344759	0.0164093	-0.136915
GEMIN7_ES_1.2:2_1.1_3	0.656328	0.00575613	0.224408
GFI1_AP_3_NA_NA	-0.433032	0.027124	-0.1507
GGCX_ES_10_9_11	0.277427	0.0333941	0.100068
GGT1_RI_17.3:17.4_17.2_17.5	-0.469614	0.00582817	-0.105964
GHDC_AP_1_NA_NA	-0.281982	0.0228643	-0.103903
GHDC_AP_2.1_NA_NA	0.281982	0.0228643	0.103903
GLOD4_AD_4.3:4.4_4.2_5	-0.274732	0.0368795	-0.110115
GMEB1_AA_3.1_2.2_3.2	-0.284764	0.0204798	-0.118906
GNPDA1_AP_1_NA_NA	0.402668	0.0273747	0.237505
GNPDA1_AP_2.1_NA_NA	-0.402668	0.0273747	-0.237505
GOLT1B_ES_4_2_5	-0.277123	0.0278914	-0.112041
GORASP1_ES_6.1:6.2_5_7.1	0.741645	0.0140752	0.169839
GPR125_AT_13.2_NA_NA	0.362891	0.0379293	0.121776
GPR56_ES_3.2:5.2_3.1_7.2	-0.556915	0.0385742	-0.17765
GPR84_RI_1.2_1.1_1.3	-0.72804	0.0261536	-0.362089
GPS1_AD_1.2:1.3:1.4:1.5:1.6_1.1_2.3	-0.359645	0.0027977	-0.162036
GPSM1_AP_13_NA_NA	0.635426	0.00816469	0.216751
GRAP_ES_5:6_4_7	0.469288	0.031855	0.184909
GRB2_AP_1_NA_NA	0.532004	3.60224e-06	0.116259
GRIK1_AT_18_NA_NA	-0.295262	0.0160922	-0.136936
GRIK1_AT_21_NA_NA	0.295262	0.0160922	0.136936
GSDMD_AP_1_NA_NA	-0.337868	0.0267	-0.125635
GTDC1_ES_14_13_15	0.308854	0.0183266	0.10098
GTPBP10_ES_4:5_3_6	0.285599	0.0381713	0.103548
GZMB_ES_3.1:3.2:4_1_5.1	-0.716667	0.029818	-0.238657
HAUS8_AP_1_NA_NA	0.41801	0.0100396	0.171191
HAUS8_AP_2.1_NA_NA	-0.41801	0.0100396	-0.171191
HELZ2_ES_6.2:7:8:9:10:11:13:14:15:16:17_6.1_18	-0.507753	0.0446579	-0.227986
HIAT1_ES_8_6_9	-0.409647	0.0106474	-0.112197
HINT1_RI_2.2_2.1_2.3	0.319478	0.00948384	0.143588
HLTF_RI_25.2_25.1_25.3	0.427818	0.00155807	0.130629
HLX_RI_2.2_2.1_2.3	-0.571867	4.30389e-07	-0.169004
HMOX2_AP_2.1_NA_NA	-0.587562	0.00319755	-0.181031
HMOX2_AP_4_NA_NA	0.531841	0.00900216	0.161081
HNRNPA1L2_ES_4_3_5	-0.374308	0.0318708	-0.145772
HNRNPF_AP_3_NA_NA	0.447014	0.000149312	0.105851
HNRNPF_AP_5.1_NA_NA	-0.438021	0.000209678	-0.106464
HOPX_AD_4.4_4.3_4.6	-0.490757	0.00801134	-0.144514
HOPX_RI_4.5_4.4_4.6	0.56043	0.00069377	0.183396
HPS5_AP_1.1_NA_NA	-0.268242	0.0417629	-0.142986
HPS5_AP_19.1_NA_NA	0.268242	0.0417629	0.142986
HSBP1L1_ES_2.2:3.1_2.1_3.2	-0.471796	0.0266379	-0.175601
HSD11B1L_AT_11.2_NA_NA	-0.726739	0.00142748	-0.153776
HSD11B1L_AT_6_NA_NA	0.726739	0.00142748	0.153776
HYKK_AT_6_NA_NA	0.655963	0.0284012	0.219487
HYOU1_ES_18.1:18.2_17_19	-0.617082	0.0246552	-0.219834
IFIH1_AT_16_NA_NA	0.465119	7.31949e-05	0.12429
IFIH1_AT_2.2_NA_NA	-0.465119	7.31949e-05	-0.12429
IFRD1_AT_14_NA_NA	0.569733	4.85687e-07	0.143088
IFRD1_AT_6.2_NA_NA	-0.569733	4.85687e-07	-0.143088
IL12RB1_AP_1_NA_NA	-0.464056	0.0257093	-0.113754
IL12RB1_AP_2.1_NA_NA	0.464056	0.0257093	0.113754
IL18BP_AA_1.6:1.7_1.1_1.8	0.774806	0.0407695	0.242613
IL5RA_AT_11_NA_NA	-0.375678	0.0154983	-0.160883
IMMP2L_AP_1.1_NA_NA	0.72804	0.0261536	0.275001
IMPA2_ES_6.1:6.2_5_7	0.328862	0.0468786	0.187727
ING3_AP_1_NA_NA	0.485852	0.016085	0.102416
ING3_AP_2.1_NA_NA	-0.485852	0.016085	-0.102416
INO80E_ES_6.1:6.2:6.3:10_5_11	-0.318206	0.0258668	-0.113
INTS6_AT_22_NA_NA	0.56873	5.13943e-07	0.123316
INTS6_AT_4.2_NA_NA	-0.56873	5.13943e-07	-0.123316
IPO4_AA_25.1_24_25.2	0.69081	0.00893763	0.175474
IRAK1_RI_1.2_1.1_1.3	-0.468846	6.28871e-05	-0.121536
IRF1_ME_3|4_1_5	0.453848	0.000114618	0.108826
IRF9_ES_2.1_1_3	0.528919	0.0022194	0.180009
IRGQ_AP_1_NA_NA	0.338174	0.0436637	0.128638
IRGQ_AP_2.1_NA_NA	-0.338174	0.0436637	-0.128638
ITGAL_ES_2.3:4.1:4.2:5:6:8:9.1:10:11:12:13:14:15:16:17.1:17.2:18.1_2.2_18.2	0.371532	0.00319799	0.108436
ITGAL_ES_2.3:4.1:4.2:5:8:9.1:10:11:12:13:14:15:16:17.1:17.2:18.1_2.2_18.2	0.449826	0.000275783	0.11148
IVNS1ABP_ES_9_8_10	-0.591831	1.33123e-07	-0.139099
JAG1_AP_1_NA_NA	-0.502199	0.00646514	-0.109402
JAG1_AP_4_NA_NA	0.502199	0.00646514	0.109402
JMJD1C_ES_5_3_6	0.534742	0.0183285	0.184491
KAZN_AP_4_NA_NA	-0.663636	0.0259841	-0.163063
KDELC2_ES_4:5_3_6	0.897059	0.0153499	0.166185
KDM8_ES_4_3_5	-0.686933	0.0282056	-0.156307
KIAA0319L_ME_18|19_17_20	-0.448796	0.0471576	-0.1343
KIAA1328_AP_1_NA_NA	-0.405744	0.00157821	-0.102798
KIF21A_ES_29_28_33.2	0.442311	0.00378454	0.125739
KIF9_AT_24_NA_NA	-0.965517	2.42378e-05	-0.15735
KIF9_AT_5.2_NA_NA	0.965517	2.42378e-05	0.15735
KLC2_RI_16.2_16.1_16.3	-0.312223	0.0120155	-0.131507
KLC4_AA_7.1_6_7.2	-0.487903	0.0062359	-0.121293
KLRC4-KLRK1_ES_8:9_5_10	-0.416291	0.0103832	-0.101949
KLRC4-KLRK1_ME_6|7_5_8	0.591638	0.0123596	0.160451
KPNA5_ES_10:11_9_12	0.711249	0.0210909	0.120653
LAIR1_AD_4.4_4.3_7.1	0.453974	0.0443639	0.157874
LAIR1_ES_6.1_4.3_7.1	-0.572718	0.00428752	-0.152392
LANCL1_RI_1.5_1.4_1.6	0.482721	0.00139105	0.152917
LETMD1_ES_4_2_5	0.813246	4.06469e-05	0.26478
LETMD1_ES_8.1:8.2_7_9	0.474419	0.0466754	0.111884
LILRB3_ES_9_8.1_10	0.733333	0.0245542	0.11976
LMO7_ES_10:11_9_12	-0.396743	0.00633691	-0.103257
LONRF3_ES_11.2_10_12	0.502781	0.0201768	0.292774
LOXHD1_ES_34_33_35	0.392661	0.0472299	0.14135
LPAR5_AP_1_NA_NA	-0.344574	0.039592	-0.101973
LPAR5_AP_2_NA_NA	0.344574	0.039592	0.101973
LRRC57_RI_1.2:1.3_1.1_1.4	-0.403415	0.00168922	-0.10271
LRRK1_ES_16.2:17.1_16.1_17.2	0.616608	0.0037847	0.243237
LRTOMT_ES_4_3_5	0.646937	0.00371013	0.159167
LRWD1_ES_2_1.1_3	-0.562048	0.0151962	-0.119412
LUC7L3_AA_4.1_3_4.2	-0.367933	0.0417058	-0.131177
LUC7L_AD_1.2:1.3:1.4_1.1_2.2	0.386743	0.00190256	0.116172
LUC7L_ES_1.3:1.4_1.1_2.2	0.362731	0.00376264	0.153614
LYRM1_ES_7_2.2_8.1	0.688813	0.00922001	0.191813
LZTFL1_AP_1_NA_NA	0.322974	0.00924037	0.118634
LZTFL1_AP_4_NA_NA	-0.322974	0.00924037	-0.118635
MACF1_AP_5_NA_NA	-0.348575	0.003843	-0.118697
MACF1_ES_43.2:44:45:46_42_48	-0.734526	0.00424314	-0.18946
MADD_ES_23.2:24_22_25.1	0.567677	0.0342168	0.102019
MAF_RI_1.2_1.1_1.3	0.286699	0.0196023	0.110503
MAP3K1_ME_10|11_9_12	0.566266	0.00924452	0.173018
MAP3K2_AP_1_NA_NA	-0.367018	0.009486	-0.149503
MAP3K2_AP_2.1_NA_NA	0.367018	0.009486	0.149503
MAP3K7CL_AP_9.1_NA_NA	0.539916	0.00207327	0.155053
MAP4K4_ES_14:15:16.1:16.2:18_13_19	0.833333	0.0101755	0.197176
MAPK8_AA_15.1_14_15.2	0.363144	0.0142128	0.106768
MARCH3_AT_3.2_NA_NA	-0.447421	0.000338086	-0.158887
MARCH3_AT_5_NA_NA	0.42481	0.000797729	0.149596
MARK3_ME_9|10_8_11	-0.663686	0.00697981	-0.13196
MAZ_AP_2.1_NA_NA	-0.308407	0.0111126	-0.103049
MBNL1_ES_11:12_10_13	-0.633259	0.0364754	-0.256152
MBNL1_ES_8:9_7_10	-0.729487	0.0166469	-0.143116
MBTD1_ES_12_11_13	0.42992	0.000314998	0.11536
MCF2L_AT_41.5_NA_NA	-0.355192	0.0057705	-0.131361
MED11_AA_3.1_2.1_3.2	-0.370628	0.00201927	-0.100025
MED20_ES_3.1:3.2_2_4	0.363307	0.044546	0.196554
METTL21A_AD_2.2_2.1_4.2	-0.464191	0.00171545	-0.166136
METTL23_AD_1.2:1.3_1.1_3	-0.779773	0.0132052	-0.150063
MFF_ES_3:4_1_5	0.385585	0.00621711	0.18
MFGE8_ES_2_1_3	0.898645	0.0148886	0.181735
MGAM_ES_39:40:41:42:43:44:45:46:47:48:49:50:51:53:54:55:56:57:58:59:60:61_38_62	-0.656689	0.00122218	-0.141602
MGAM_ES_42:43:44:45:46:47:48:49:50:51:53:54:55:56:57:58:59:60:61:62:63:64_41_66	-0.578678	0.0118672	-0.1525
MGAM_ES_42:43:44:45:46:47:48:49:50:51:53:54:55:56:57:58:59:60:61:62:63:64:65_41_66	-0.557974	0.0161151	-0.116875
MKNK2_ES_3:4_2_6	0.819808	0.000601441	0.191021
MLH1_AD_1.2_1.1_2.1	-0.466337	6.96674e-05	-0.175472
MLH1_ES_18_17_19	0.435422	0.0485082	0.102475
MMADHC_AP_1_NA_NA	0.440659	0.000189986	0.106435
MMADHC_AP_2.1_NA_NA	-0.440659	0.000189986	-0.106435
MMP17_AP_2.1_NA_NA	0.473332	0.0260811	0.140935
MMS22L_ES_7_6_8	-0.497289	0.00203108	-0.107219
MOB4_AP_2_NA_NA	0.370952	0.00736659	0.108225
MOB4_AP_3_NA_NA	-0.317369	0.0232501	-0.100768
MPV17_AP_1_NA_NA	0.412031	0.00266249	0.128124
MPV17_AP_2_NA_NA	-0.412031	0.00266249	-0.128124
MRPL2_ES_3:4:5_2.1_7	-0.690909	0.018565	-0.174048
MRPL3_ES_2_1_3	0.785714	0.0120751	0.150109
MRPL48_ES_6_5_8	0.742528	0.034855	0.114534
MRPS12_AD_1.2_1.1_1.4	0.462485	0.0228743	0.114354
MS4A3_ES_2:4_1_5	0.495607	0.0309408	0.279516
MS4A7_ES_3_2_4	-0.306688	0.0240947	-0.109611
MTMR10_AA_18.3_16_18.4	-0.718576	0.0446226	-0.208969
MYB_AT_19.2_NA_NA	-0.368139	0.0139445	-0.115386
MYO10_AT_44_NA_NA	0.560089	0.0372489	0.114151
MYO10_AT_4_NA_NA	-0.560089	0.0372489	-0.114151
N4BP2L2_ES_1.3_1.1_2.1	-0.299528	0.0408161	-0.1263
NAALADL1_AT_16.2_NA_NA	0.389518	0.0129768	0.104315
NAALADL1_AT_17_NA_NA	-0.389518	0.0129768	-0.104315
NAGK_ES_3:4_1_5	-0.683913	0.00174882	-0.145053
NAT1_AP_5.1_NA_NA	-0.403079	0.00304853	-0.150343
NBPF15_ES_2:3:4:5_1_6	0.942857	0.00480466	0.196049
NBPF1_ES_25_24_26	0.2894	0.0184308	0.124117
NBPF20_ES_93:94:95:96:97:98_11_99	0.582673	0.0178546	0.172033
NCOA1_ES_24_23_25.2	0.256944	0.0420671	0.107091
NCOR2_AA_23.1_22_23.2	0.277889	0.0315727	0.108839
NFKB1_AP_9.1_NA_NA	0.362282	0.00279696	0.125017
NFKB2_AD_1.2_1.1_3	-0.386536	0.00191421	-0.180017
NFYB_AP_1_NA_NA	0.259857	0.0449531	0.114174
NFYB_AP_2_NA_NA	-0.259857	0.0449531	-0.114174
NGDN_RI_10.2_10.1_10.3	-0.479325	5.35361e-05	-0.143315
NIPA1_ES_6_5_9	-0.881818	0.00864501	-0.14152
NKIRAS2_AD_2.2_2.1_3.2	-0.292577	0.0435915	-0.101051
NKIRAS2_AP_1_NA_NA	-0.415904	0.000464811	-0.119987
NKIRAS2_AP_2.1_NA_NA	0.415904	0.000464811	0.119987
NME4_ES_4_2_5	0.446376	0.0425192	0.15305
NME8_ES_7:8:9:10:11:12_6_13	0.680696	0.0435662	0.145144
NOD1_AA_8.1_7_8.2	-0.28831	0.0267999	-0.133307
NOL8_ES_6.2:6.3_5_7	-0.330361	0.0204308	-0.130145
NOS3_AT_15.2_NA_NA	0.683175	0.0049939	0.11219
NOS3_AT_28_NA_NA	-0.683175	0.0049939	-0.11219
NQO2_ES_3:4:6_1_7	0.279905	0.0239316	0.152833
NR4A2_ES_4_2_5.1	-0.765546	0.000341268	-0.126228
NR4A3_AT_6.2_NA_NA	-0.498437	0.000229789	-0.162926
NR4A3_AT_9_NA_NA	0.498437	0.000229789	0.162926
NSMF_AA_10.1:10.2_9.2_10.3	-0.644565	0.00388075	-0.144382
NSMF_AT_10.8_NA_NA	0.431733	0.0193554	0.160802
NSMF_AT_15.3_NA_NA	-0.431733	0.0193554	-0.160802
NSMF_RI_10.2_10.1_10.3	-0.256764	0.0389527	-0.104346
NSMF_RI_10.4_10.3_10.5	-0.25937	0.0340481	-0.104657
NSMF_RI_10.6_10.5_10.7	-0.395175	0.00162195	-0.114925
NT5DC2_AP_1.1_NA_NA	0.684932	0.0200416	0.387639
NT5DC2_AP_2_NA_NA	-0.684932	0.0200416	-0.387639
NT5M_AD_5.2_5.1_6	-0.487618	0.0470873	-0.166562
NUP50_ME_6|7_5_8	-0.544656	0.0440201	-0.130104
OGT_ES_2.2_1_3	0.502319	0.000320899	0.128797
ORC4_ES_3:4_2.1_5	0.828571	0.0415627	0.174349
OSBPL9_AD_9.2_9.1_11	0.350263	0.0229642	0.10167
OSM_AP_1_NA_NA	0.43176	0.000367603	0.234612
OSM_AP_2_NA_NA	-0.43176	0.000367603	-0.234612
PAK1_ES_15:16_14_17.1	0.707694	0.000699876	0.110337
PBLD_AT_10_NA_NA	0.460755	0.0309234	0.137766
PBLD_AT_9.2_NA_NA	-0.460755	0.0309234	-0.137766
PCCA_ES_22_21_23	0.636743	0.0192722	0.230112
PCGF3_ES_4_3.2_5.1	0.255361	0.0385117	0.100367
PCM1_ES_25_24_26	0.450036	0.0045829	0.135407
PCYT2_AD_1.2:1.3_1.1_2	-0.414362	0.00277505	-0.149022
PDE4A_RI_18.2_18.1_18.3	-0.420815	0.00170327	-0.114506
PDPR_AP_1_NA_NA	-0.288036	0.0180966	-0.105328
PDPR_AP_3.1_NA_NA	0.288036	0.0180966	0.105328
PER1_ES_18_17_19.1	0.481897	8.41545e-05	0.164326
PEX7_ES_5:6_3_7	-0.600722	0.0388657	-0.168071
PGAP2_AD_11.2_11.1_12	-0.323741	0.0415665	-0.124053
PHACTR2_AP_1_NA_NA	-0.263864	0.0309613	-0.10454
PHACTR2_AP_3_NA_NA	0.29298	0.0161252	0.109925
PHF20L1_ES_15_14_16	-0.302947	0.013416	-0.115607
PIGA_AD_2.2_2.1_3	0.954994	0.000805535	0.130196
PIGG_ES_9.1:9.2:9.3:10.1:10.2_8_11	-0.590575	0.0160097	-0.103581
PIKFYVE_ES_3:5_2_7	-0.355426	0.0497378	-0.103991
PIKFYVE_ES_5_3_7	-0.333886	0.0166445	-0.102794
PIN4_AA_2.1_1_2.2	0.362342	0.02158	0.112688
PIN4_AT_3.3_NA_NA	0.352438	0.00831559	0.125896
PIN4_AT_4_NA_NA	-0.352438	0.00831559	-0.125896
PKN1_AP_1_NA_NA	-0.378607	0.00172073	-0.113377
PKN1_AP_2_NA_NA	0.380966	0.00147014	0.112418
PLXDC1_ES_5_4_6	0.868418	0.000524688	0.13782
POFUT2_RI_8.2:8.3:8.4_8.1_8.5	-0.406206	0.000713982	-0.127753
POLL_RI_1.3:1.4_1.2_1.5	0.775443	0.00304109	0.117328
POR_AP_1_NA_NA	0.523536	0.000315072	0.117231
POR_AP_8_NA_NA	-0.523536	0.000315072	-0.117231
PPIE_ES_11_9.1_12	-0.348482	0.0345373	-0.135395
PPIL2_AA_22.6_22.2_22.7	0.398739	0.00499766	0.108283
PRDM1_AP_1.1_NA_NA	0.258014	0.0350286	0.117206
PRMT2_ES_11_6.1_12	-0.341048	0.0270857	-0.112869
PRMT7_AP_4.1_NA_NA	0.37835	0.0015946	0.125131
PRPF38B_ES_2_1_3	0.398489	0.000838133	0.126861
PSMA1_AD_3.2_3.1_5	-0.47627	4.62351e-05	-0.109493
PTK2_ES_6_1_8	0.47652	0.0215162	0.141549
PTPN7_AP_1_NA_NA	0.48802	2.79977e-05	0.118141
PTPN7_AP_2.1_NA_NA	-0.48802	2.79977e-05	-0.118141
PTPRE_ME_9|10_8.2_11	-0.494768	0.00158984	-0.154127
RAB34_AD_8.2:8.3_8.1_9.1	0.528432	0.00551827	0.125604
RAB7L1_ES_3_1.4_4	0.387582	0.0312173	0.129732
RABL2B_ES_2.1:2.2_1_3.1	-0.762565	0.00635052	-0.262376
RABL2B_ES_2.1:2.2:3.1_1_3.2	-0.447147	0.0132346	-0.150663
RAD52_ES_3_2.2_4	-0.736269	0.0236956	-0.187339
RALGAPA2_ES_39_38_40	0.4716	0.00212692	0.131008
RANGAP1_ES_3_2_4.2	-0.535179	0.0124197	-0.149101
RAP1A_AP_2_NA_NA	0.306308	0.0117031	0.116064
RAP1A_AP_3_NA_NA	-0.300993	0.0133216	-0.115428
RBM48_RI_4.2_4.1_4.3	-0.372795	0.0018909	-0.158613
RBM4_AD_2.2_2.1_3.2	-0.490618	2.49961e-05	-0.129811
RBM4_ES_4.1_3.2_8	-0.417538	0.0338071	-0.14095
RCC1_AP_1_NA_NA	0.444985	0.0227339	0.190305
RCC1_AP_5_NA_NA	-0.444985	0.0227339	-0.190305
RELB_ES_3_2.2_4.2	-0.390718	0.00107942	-0.119212
RFXANK_AP_1_NA_NA	-0.293929	0.0166004	-0.12342
RFXANK_AP_2.1_NA_NA	0.293929	0.0166004	0.12342
RGAG4_AA_2.1_1.1_2.2	0.498127	0.00434759	0.194751
RHOT1_AD_19.2:19.3_19.1_20	0.249973	0.0481706	0.115054
RIC8A_RI_2.4_2.3_2.5	-0.494395	2.1162e-05	-0.135741
RILPL1_AP_1_NA_NA	-0.270162	0.0270325	-0.101381
RILPL1_AP_3_NA_NA	0.31243	0.0100529	0.102598
RNF146_ES_4:5.1_2_6	-0.351929	0.0326721	-0.141447
RNF4_AP_1.1_NA_NA	0.527108	4.59132e-06	0.100006
RNMTL1_ES_2_1_3	-0.538467	0.0314061	-0.101378
RPAIN_ES_4:6.1_3_7	-0.445204	0.0155149	-0.194563
RPAIN_ES_6.1_4_7	-0.573212	0.0161538	-0.138645
RPL28_RI_4.2:4.3_4.1_4.4	-0.357487	0.006333	-0.113641
RPL31_RI_1.2_1.1_1.3	-0.377259	0.00164929	-0.110174
RPLP0_ES_5.3_4.2_6.2	-0.424568	0.0154355	-0.144373
RPS15_ES_2:3.2_1.5_3.3	-0.298165	0.0395544	-0.125463
RPS20_RI_1.3_1.2_1.4	-0.606875	0.0213735	-0.130483
RPS23_RI_3.2:3.3:3.4:3.5_3.1_3.6	0.252004	0.0412262	0.102051
RUNDC3A_AT_11_NA_NA	0.360445	0.0334149	0.153148
RUNDC3A_AT_12_NA_NA	-0.360445	0.0334149	-0.153148
RUNX3_AP_2.1_NA_NA	0.417022	0.00826352	0.103943
S100B_AP_1_NA_NA	-0.586782	0.00517124	-0.175492
S100B_AP_2.1_NA_NA	0.586782	0.00517124	0.175492
SAMD9L_ES_2.1:2.2:3.1:3.2:3.3_1_5	-0.414397	0.0353101	-0.145599
SAMD9L_ES_3.1_1_3.3	-0.623255	0.0303728	-0.22642
SAR1B_AP_1_NA_NA	-0.338933	0.00502177	-0.112323
SAR1B_AP_2_NA_NA	0.340012	0.00487562	0.10951
SARDH_AP_16.1_NA_NA	-0.891631	0.00292868	-0.400464
SARDH_AP_2_NA_NA	0.954994	0.000805535	0.400464
SCYL3_ES_12_11_13	-0.257232	0.0401728	-0.101129
SDCCAG8_ES_9_8_11	0.785714	0.0362385	0.108884
SEC14L2_AT_11.2_NA_NA	0.427864	0.000304271	0.13638
SEC14L2_AT_12_NA_NA	-0.427864	0.000304271	-0.13638
SESN2_ES_6_5_7	0.418439	0.0266896	0.100683
SH3TC1_AT_19_NA_NA	0.471938	5.53727e-05	0.100516
SH3TC1_AT_3_NA_NA	-0.471938	5.53727e-05	-0.100516
SIGIRR_ES_4_2_5	0.423274	0.0141127	0.196042
SIGLEC15_AT_7_NA_NA	-0.429498	0.0225537	-0.167806
SIGLEC15_AT_8_NA_NA	0.429498	0.0225537	0.167806
SIGLEC6_ES_4.2_3.2_5	0.875172	0.00441876	0.161551
SIM2_AT_10.2_NA_NA	0.35307	0.01492	0.130265
SIM2_AT_11_NA_NA	-0.35307	0.01492	-0.130265
SIPA1L1_AP_1_NA_NA	0.361944	0.0026156	0.121983
SIPA1L1_AP_2_NA_NA	-0.364002	0.00246157	-0.122311
SLC12A1_AT_12_NA_NA	-0.503534	0.00127004	-0.101996
SLC12A1_AT_30_NA_NA	0.528703	0.000768263	0.106974
SLC22A4_ES_2:3_1_5	0.494625	0.0192754	0.146477
SLC22A4_ES_2:3:4_1_5	0.48181	0.0109346	0.120539
SLC25A17_ES_3.1_2.2_4	-0.507042	0.045007	-0.145671
SLC25A3_AT_1.6_NA_NA	-0.577067	3.1943e-07	-0.104281
SLC25A40_ES_10.2:11_9_12	-0.740343	0.00380289	-0.157166
SLC25A51_AD_1.2_1.1_2	-0.407208	0.00368578	-0.12222
SLC29A2_AP_1_NA_NA	-0.532305	0.0156892	-0.142269
SLC29A2_AP_2.1_NA_NA	0.532305	0.0156892	0.142269
SLC39A1_AP_3_NA_NA	0.371929	0.00194127	0.173211
SLC39A1_AP_4.1_NA_NA	-0.385738	0.00126535	-0.167034
SLC3A2_AP_6.1_NA_NA	-0.242721	0.0478077	-0.104971
SLC4A7_ES_8_7.1_9	0.471354	0.00489423	0.13102
SLC5A6_AP_2_NA_NA	0.581639	0.014319	0.140887
SLC8A1_ES_5:6.2:7_4.2_10	-0.537981	0.0385811	-0.149319
SLC9A7_ES_13_12_14	-0.401434	0.0152387	-0.105385
SMN1_AA_9.1:9.2_7_9.3	0.475384	5.49259e-05	0.159522
SMN1_ES_9.1_7_9.3	0.27134	0.0275395	0.111581
SMN2_ES_9.1_7_10	0.33675	0.0206385	0.117851
SNX5_AT_13_NA_NA	0.55833	9.13544e-07	0.125285
SNX5_AT_1.7_NA_NA	-0.55833	9.13544e-07	-0.125285
SNX5_RI_1.2_1.1_1.3	-0.447977	0.000604357	-0.102441
SOD2_AT_5.3_NA_NA	-0.465839	7.10913e-05	-0.122767
SOD2_AT_8.3_NA_NA	0.465839	7.10913e-05	0.122767
SPIDR_ES_22:23.1:23.2_21_26	0.70777	0.0148203	0.164833
SRCAP_ME_20|21_19_22	0.851068	0.00179113	0.24843
SREK1_ES_4_3.2_5	-0.39451	0.00104614	-0.105183
SRSF7_ES_4.3:4.4_4.1_4.6	-0.489579	2.61589e-05	-0.255246
SRSF7_RI_4.2_4.1_4.3	0.45227	0.000121898	0.259231
SRSF7_RI_4.2:4.3:4.4:4.5_4.1_4.6	0.293879	0.0157872	0.178736
SRSF7_RI_4.5_4.4_4.6	0.425771	0.000328056	0.197067
ST6GALNAC4_ES_2_1_3	-0.668696	0.0345095	-0.160632
STAMBPL1_AP_1_NA_NA	-0.324674	0.00734906	-0.135091
STX17_AP_1_NA_NA	0.305232	0.0126983	0.108466
STX17_AP_2.1_NA_NA	-0.305232	0.0126983	-0.108466
SUV420H1_AP_1_NA_NA	-0.295676	0.0151302	-0.111365
SUV420H1_AP_2_NA_NA	0.295676	0.0151302	0.111365
SYNPO2_AT_4.2_NA_NA	-0.697802	0.00800072	-0.281481
TAB3_ES_9.2:9.3:9.5_9.1_11	0.466882	0.0140833	0.170997
TAF1A_AT_12.2_NA_NA	-0.341905	0.0215169	-0.128938
TAF1A_ES_4_3_5	0.366946	0.0388413	0.116302
TAF6_AD_2.3_2.2_3.2	-0.302169	0.0129478	-0.116379
TANK_ES_2.2:3_2.1_4	-0.430996	0.00142405	-0.134442
TARBP2_ES_8_7.2_9.1	-0.661585	0.0372062	-0.115632
TBPL1_AT_6.2_NA_NA	-0.667046	0.000696814	-0.14756
TBPL1_AT_7_NA_NA	0.667046	0.000696814	0.14756
TBRG1_ES_2:3:4_1_6	0.435427	0.0113191	0.106173
TCAIM_RI_12.2_12.1_12.3	0.477132	5.85631e-05	0.226824
TCEA1_ES_2:3.1:3.2_1_4.1	-0.714286	0.0465282	-0.164716
TCEANC_ES_4_3_5	-0.409251	0.0340275	-0.151694
TCF4_AD_28.2_28.1_29	0.459204	0.00484403	0.135937
TCL1A_ES_2.1_1_2.3	-0.838338	0.00932312	-0.150874
TDRD3_AA_11.1_10_11.2	0.281432	0.0373889	0.111234
TES_ME_6|7_5_8	0.857143	0.0136973	0.157545
TEX264_ES_2_1.1_3	-0.468053	0.0158918	-0.119636
TEX30_ES_5_4_6	-0.837129	0.000682001	-0.143801
THAP5_AD_3.2_3.1_4	0.385268	0.00438868	0.163398
THAP6_AD_1.2_1.1_2	-0.254784	0.0374591	-0.142568
THAP6_ES_1.2:2_1.1_3	-0.762565	0.00635052	-0.145533
TJP2_AP_3_NA_NA	0.43559	0.0333713	0.128555
TLE3_ES_3.2:5:6:7.1:7.2:8.1:8.2:9:11:12:13:14.1:14.2:14.3_3.1_15.1	-0.318317	0.0274585	-0.105117
TLE3_ES_3.2:5:6:7.1:7.2:8.1:8.2:9:11:12:13:14.1:14.2_3.1_15.1	-0.316196	0.0285648	-0.1027
TLR10_RI_2.2_2.1_2.3	0.300576	0.0158085	0.12344
TLR1_ES_2_1_3	0.279944	0.0228133	0.288948
TLR1_ES_2:3_1_4	0.25679	0.035934	0.310374
TMBIM1_ES_3:4_1_5	-0.645618	0.023353	-0.100626
TMC6_ES_14.1:15:16:17:18:19_12_20.1	0.423964	0.043788	0.164938
TMCO6_AD_2.2_2.1_4.1	0.645449	0.00692618	0.104271
TMEM159_AA_2.1:2.2_1_2.3	0.456705	0.00581818	0.144651
TMEM161B_ES_6_5_7	-0.282644	0.0331478	-0.100989
TMUB2_ES_2.5:3:4.2_1_4.3	0.39702	0.0221547	0.110059
TMUB2_ES_2.5:4.2_1_4.3	0.524928	0.00589841	0.108076
TP53I11_AD_5.3_5.2_6.2	-0.720387	0.00365913	-0.306873
TRAFD1_AD_1.2_1.1_2	-0.517356	7.36178e-06	-0.108624
TRAPPC2L_RI_5.2:5.3_5.1_5.4	-0.384023	0.00245264	-0.139386
TRAPPC2L_RI_5.2:5.3:5.4_5.1_5.5	-0.381301	0.00172551	-0.13297
TRAPPC5_AD_1.2_1.1_2.1	-0.470882	0.0233389	-0.172687
TRAPPC5_AD_1.2:1.3_1.1_2.1	-0.428982	0.00410011	-0.106862
TRIM24_AD_9.2_9.1_10	0.543989	0.00886759	0.101669
TRIM3_AP_1_NA_NA	0.525934	0.0119344	0.189168
TRIM3_AP_2_NA_NA	-0.525934	0.0119344	-0.189168
TRIM5_RI_12.2:12.3_12.1_12.4	0.610273	0.0120533	0.141008
TRIM73_ES_4.2:4.3_1_5	-0.727696	0.00480923	-0.198123
TRIO_AP_1_NA_NA	-0.308277	0.0147825	-0.165757
TRIO_AP_50_NA_NA	0.309336	0.0144259	0.165757
TRIP11_ES_8:9_7_10	0.589464	0.00192987	0.114981
TTLL11_AT_4.2_NA_NA	0.287079	0.0335793	0.116125
TTLL11_AT_9_NA_NA	-0.287079	0.0335793	-0.116125
TTLL3_ES_11_10_12.1	-0.301658	0.0238581	-0.118461
TXNRD1_AP_4.1_NA_NA	0.411763	0.000536309	0.113733
TYMP_ES_5_1_6	0.309082	0.0325509	0.117676
UAP1L1_RI_2.2_2.1_2.3	-0.433177	0.00076341	-0.198018
UBALD1_AD_1.3_1.2_2.3	-0.3621	0.00713244	-0.120473
UFD1L_ES_3_1_4	0.44638	0.0195976	0.127237
UGGT1_AD_1.2:1.3_1.1_2	-0.342559	0.00454539	-0.106108
UIMC1_ES_6.1:7.1_5_8	-0.274713	0.030708	-0.116452
UMPS_AD_4.3_4.2_5	-0.317746	0.011849	-0.100359
USP15_ES_5.2:6:8_5.1_9	0.459123	0.0107064	0.121897
USP25_ME_17|18_16_21	0.766929	0.00963836	0.237152
USP31_AP_15.1_NA_NA	0.413165	0.0208785	0.132174
USP31_AP_1_NA_NA	-0.413165	0.0208785	-0.132174
USP36_AT_21.4_NA_NA	0.420316	0.000398274	0.10259
USP36_AT_7.2_NA_NA	-0.510502	1.01709e-05	-0.117754
USP42_ES_5_4_7	-0.443566	0.00467895	-0.119259
USP46_ES_2_1_4	0.576398	0.039213	0.135643
USP6NL_AP_1_NA_NA	-0.328191	0.0338464	-0.133802
USP6NL_AP_3_NA_NA	0.326206	0.0399509	0.133802
USP8_AD_1.2_1.1_3	-0.332003	0.00646175	-0.11395
VNN2_ES_4:5:6.1:6.3:7.1:7.2:7.3_3_8	-0.409576	0.0468599	-0.105347
VPS29_ES_2:3.1_1_5	-0.607021	0.0363396	-0.159257
VSIG4_RI_7.2_7.1_7.3	-0.444665	0.0294713	-0.109755
WAC_ES_5.2:6:7:8:9:10:11.1:11.2:12_5.1_13	-0.300993	0.0336666	-0.127485
WBP1L_AP_1_NA_NA	0.605303	0.0129699	0.13642
WBP1L_AP_2_NA_NA	-0.605303	0.0129699	-0.13642
WDPCP_AP_1_NA_NA	-0.360448	0.00273283	-0.112482
WDR35_ES_12_10_13	0.778249	0.013506	0.262385
WEE1_AP_1_NA_NA	-0.26745	0.0286697	-0.106926
WEE1_AP_2_NA_NA	0.26745	0.0286697	0.106926
WIBG_ES_4_2_5	0.754505	0.0305128	0.115631
XPO7_ES_6.1:6.2_5_7	0.411137	0.0103394	0.116556
XRCC6_AP_1_NA_NA	0.346342	0.00439019	0.123683
XRCC6_AP_2.1_NA_NA	-0.346342	0.00439019	-0.123683
YIPF3_RI_4.6_4.5_4.7	-0.625902	1.91206e-08	-0.122126
YTHDC1_ME_5|6_4_7	-0.796169	1.43253e-07	-0.246658
ZBTB25_ES_4:5_3_6	-0.353158	0.0148933	-0.122484
ZCCHC10_ES_5.2_4_6.1	0.509928	0.000659992	0.134279
ZFC3H1_RI_32.2_32.1_32.3	0.356412	0.00307307	0.112165
ZFYVE27_ES_3:4_2.2_5	0.826752	0.00317971	0.104244
ZKSCAN7_AT_6.3_NA_NA	0.560445	0.000378079	0.189524
ZKSCAN7_AT_7_NA_NA	-0.560445	0.000378079	-0.189524
ZNF154_RI_3.2_3.1_3.3	0.596277	0.000156805	0.140002
ZNF20_AA_3.1_1_3.2	0.48973	0.00601625	0.133342
ZNF212_AD_1.2_1.1_2.1	-0.347995	0.0206261	-0.117229
ZNF263_ES_3:4_2_5.1	0.42245	0.0102682	0.100364
ZNF266_ES_6.6_6.4_7	-0.52736	0.00971221	-0.15767
ZNF276_ES_4:6.1:6.2_3_7.1	-0.418704	0.0297281	-0.117476
ZNF277_AA_2.1_1_2.2	-0.640027	0.046243	-0.124003
ZNF286A_AA_1.3_1.1_1.4	0.65035	0.0220342	0.227823
ZNF331_AP_4_NA_NA	0.450524	0.00966499	0.113523
ZNF396_AT_3.2_NA_NA	-0.406183	0.00760595	-0.107865
ZNF438_ES_3_2_4	0.33308	0.0382665	0.12289
ZNF438_ES_5_4_7	-0.497964	0.00233422	-0.163907
ZNF438_ES_6_4_7	-0.514252	0.00025629	-0.166674
ZNF540_AP_2_NA_NA	0.498845	0.0111375	0.140923
ZNF559_RI_6.2:6.3_6.1_6.4	0.261523	0.0435481	0.110208
ZNF570_AP_1.1_NA_NA	-0.452226	0.0345933	-0.126866
ZNF570_AP_2.1_NA_NA	0.452226	0.0345933	0.126866
ZNF585B_ES_4_2_6.2	0.45229	0.00141401	0.144105
ZNF655_ES_4:9_3.2_10	0.357766	0.0443885	0.168631
ZNF692_AP_1.1_NA_NA	0.363281	0.00547734	0.186818
ZNF692_AP_2.1_NA_NA	-0.363281	0.00547734	-0.186818
ZNF821_ES_10_9.2_11	0.308327	0.0442664	0.151629
ZNF821_ES_4_3.3_6	0.833927	0.000747457	0.221837
ZNFX1_ME_6|7_5_8	0.714286	0.0465282	0.170091
ZSCAN2_AT_5.7_NA_NA	0.331176	0.0144388	0.128943

## Sheet: Table S8
Table S8. Correlation between ASEs of genes involved in protein regulation and the expression of protein profiles
ASE ID	ASE-related Genes	ASEtype	Protein ID	Correlation between ASEs and proteins	Correlation type	P.adjust	GOterm	Number of proteins regulated by corresponding ASE
BRCC3_AA_3.2_2_3.3	BRCC3	AA	SMAP1	-0.79	negative	0.04	protein_modification; protein_deubiquitination	38
BRCC3_AA_3.2_2_3.3	BRCC3	AA	NUCKS1	-0.9	negative	0.04	protein_modification; protein_deubiquitination	38
BRCC3_AA_3.2_2_3.3	BRCC3	AA	TRIM21	0.73	positive	0.02	protein_modification; protein_deubiquitination	38
BRCC3_AA_3.2_2_3.3	BRCC3	AA	EMC1	0.9	positive	0.04	protein_modification; protein_deubiquitination	38
BRCC3_AA_3.2_2_3.3	BRCC3	AA	ATAD3B	-0.9	negative	0.04	protein_modification; protein_deubiquitination	38
BRCC3_AA_3.2_2_3.3	BRCC3	AA	NDUFB3	0.71	positive	0.05	protein_modification; protein_deubiquitination	38
BRCC3_AA_3.2_2_3.3	BRCC3	AA	REL	-0.71	negative	0.02	protein_modification; protein_deubiquitination	38
BRCC3_AA_3.2_2_3.3	BRCC3	AA	LRRC25	0.9	positive	0.04	protein_modification; protein_deubiquitination	38
BRCC3_AA_3.2_2_3.3	BRCC3	AA	SNX1	0.89	positive	0.02	protein_modification; protein_deubiquitination	38
BRCC3_AA_3.2_2_3.3	BRCC3	AA	PFDN1	-0.74	negative	0	protein_modification; protein_deubiquitination	38
BRCC3_AA_3.2_2_3.3	BRCC3	AA	DLGAP4	-0.79	negative	0.04	protein_modification; protein_deubiquitination	38
BRCC3_AA_3.2_2_3.3	BRCC3	AA	CIAO2A	-0.78	negative	0	protein_modification; protein_deubiquitination	38
BRCC3_AA_3.2_2_3.3	BRCC3	AA	UBE2M	-0.75	negative	0	protein_modification; protein_deubiquitination	38
BRCC3_AA_3.2_2_3.3	BRCC3	AA	SULT1A4	-0.81	negative	0.05	protein_modification; protein_deubiquitination	38
BRCC3_AA_3.2_2_3.3	BRCC3	AA	PNKP	0.9	positive	0.04	protein_modification; protein_deubiquitination	38
BRCC3_AA_3.2_2_3.3	BRCC3	AA	CD2AP	-0.73	negative	0.02	protein_modification; protein_deubiquitination	38
BRCC3_AA_3.2_2_3.3	BRCC3	AA	SNRNP40	-0.9	negative	0.04	protein_modification; protein_deubiquitination	38
BRCC3_AA_3.2_2_3.3	BRCC3	AA	SMC1A	-0.82	negative	0	protein_modification; protein_deubiquitination	38
BRCC3_AA_3.2_2_3.3	BRCC3	AA	RABEP2	-0.86	negative	0.01	protein_modification; protein_deubiquitination	38
BRCC3_AA_3.2_2_3.3	BRCC3	AA	GNB4	0.86	positive	0.01	protein_modification; protein_deubiquitination	38
BRCC3_AA_3.2_2_3.3	BRCC3	AA	GIMAP7	-0.71	negative	0.05	protein_modification; protein_deubiquitination	38
BRCC3_AA_3.2_2_3.3	BRCC3	AA	LST1	-0.79	negative	0.04	protein_modification; protein_deubiquitination	38
BRCC3_AA_3.2_2_3.3	BRCC3	AA	ABCB10	-0.79	negative	0.04	protein_modification; protein_deubiquitination	38
BRCC3_AA_3.2_2_3.3	BRCC3	AA	ICAM2	-0.72	negative	0.02	protein_modification; protein_deubiquitination	38
BRCC3_AA_3.2_2_3.3	BRCC3	AA	CRAT	0.83	positive	0	protein_modification; protein_deubiquitination	38
BRCC3_AA_3.2_2_3.3	BRCC3	AA	GNAZ	-0.89	negative	0.01	protein_modification; protein_deubiquitination	38
BRCC3_AA_3.2_2_3.3	BRCC3	AA	STRN4	-0.9	negative	0.04	protein_modification; protein_deubiquitination	38
BRCC3_AA_3.2_2_3.3	BRCC3	AA	H1-3	-0.76	negative	0.01	protein_modification; protein_deubiquitination	38
BRCC3_AA_3.2_2_3.3	BRCC3	AA	PPFIA4	-0.94	negative	0	protein_modification; protein_deubiquitination	38
BRCC3_AA_3.2_2_3.3	BRCC3	AA	FIS1	-0.86	negative	0.01	protein_modification; protein_deubiquitination	38
BRCC3_AA_3.2_2_3.3	BRCC3	AA	DPP9	-0.79	negative	0.04	protein_modification; protein_deubiquitination	38
BRCC3_AA_3.2_2_3.3	BRCC3	AA	GNG10	0.84	positive	0.01	protein_modification; protein_deubiquitination	38
BRCC3_AA_3.2_2_3.3	BRCC3	AA	SMARCA4	-0.98	negative	0	protein_modification; protein_deubiquitination	38
BRCC3_AA_3.2_2_3.3	BRCC3	AA	COPG2	0.89	positive	0.01	protein_modification; protein_deubiquitination	38
BRCC3_AA_3.2_2_3.3	BRCC3	AA	GSPT1	-0.71	negative	0.01	protein_modification; protein_deubiquitination	38
BRCC3_AA_3.2_2_3.3	BRCC3	AA	ITGAX	0.71	positive	0	protein_modification; protein_deubiquitination	38
BRCC3_AA_3.2_2_3.3	BRCC3	AA	CDIPT	-0.89	negative	0.02	protein_modification; protein_deubiquitination	38
BRCC3_AA_3.2_2_3.3	BRCC3	AA	NUP54	0.9	positive	0.01	protein_modification; protein_deubiquitination	38
BRCC3_ES_8_7_9	BRCC3	ES	CETN2	0.9	positive	0.04	protein_modification; protein_deubiquitination	34
BRCC3_ES_8_7_9	BRCC3	ES	FBLL1	0.71	positive	0.05	protein_modification; protein_deubiquitination	34
BRCC3_ES_8_7_9	BRCC3	ES	SIAE	-0.83	negative	0.01	protein_modification; protein_deubiquitination	34
BRCC3_ES_8_7_9	BRCC3	ES	DPM3	0.71	positive	0.02	protein_modification; protein_deubiquitination	34
BRCC3_ES_8_7_9	BRCC3	ES	PGM2L1	0.89	positive	0.02	protein_modification; protein_deubiquitination	34
BRCC3_ES_8_7_9	BRCC3	ES	GALK1	0.77	positive	0.01	protein_modification; protein_deubiquitination	34
BRCC3_ES_8_7_9	BRCC3	ES	ACTR10	0.94	positive	0	protein_modification; protein_deubiquitination	34
BRCC3_ES_8_7_9	BRCC3	ES	TRMT112	-0.83	negative	0.01	protein_modification; protein_deubiquitination	34
BRCC3_ES_8_7_9	BRCC3	ES	IGKV3D-20	0.93	positive	0.01	protein_modification; protein_deubiquitination	34
BRCC3_ES_8_7_9	BRCC3	ES	HERC4	0.71	positive	0.02	protein_modification; protein_deubiquitination	34
BRCC3_ES_8_7_9	BRCC3	ES	ITSN2	0.86	positive	0.01	protein_modification; protein_deubiquitination	34
BRCC3_ES_8_7_9	BRCC3	ES	SPG11	-0.74	negative	0.02	protein_modification; protein_deubiquitination	34
BRCC3_ES_8_7_9	BRCC3	ES	PURB	-0.83	negative	0.04	protein_modification; protein_deubiquitination	34
BRCC3_ES_8_7_9	BRCC3	ES	CCDC90B	-0.83	negative	0.04	protein_modification; protein_deubiquitination	34
BRCC3_ES_8_7_9	BRCC3	ES	ATG4B	-0.94	negative	0	protein_modification; protein_deubiquitination	34
BRCC3_ES_8_7_9	BRCC3	ES	SLCO4C1	-0.94	negative	0	protein_modification; protein_deubiquitination	34
BRCC3_ES_8_7_9	BRCC3	ES	EXOSC2	0.7	positive	0.01	protein_modification; protein_deubiquitination	34
BRCC3_ES_8_7_9	BRCC3	ES	SEPHS2	-0.9	negative	0.04	protein_modification; protein_deubiquitination	34
BRCC3_ES_8_7_9	BRCC3	ES	PDE3A	0.83	positive	0.01	protein_modification; protein_deubiquitination	34
BRCC3_ES_8_7_9	BRCC3	ES	MTX2	-0.9	negative	0.04	protein_modification; protein_deubiquitination	34
BRCC3_ES_8_7_9	BRCC3	ES	PAPOLA	-0.85	negative	0	protein_modification; protein_deubiquitination	34
BRCC3_ES_8_7_9	BRCC3	ES	SLC35A5	-0.96	negative	0	protein_modification; protein_deubiquitination	34
BRCC3_ES_8_7_9	BRCC3	ES	MFF	0.9	positive	0.04	protein_modification; protein_deubiquitination	34
BRCC3_ES_8_7_9	BRCC3	ES	SLIRP	-0.94	negative	0	protein_modification; protein_deubiquitination	34
BRCC3_ES_8_7_9	BRCC3	ES	HINT3	-0.94	negative	0	protein_modification; protein_deubiquitination	34
BRCC3_ES_8_7_9	BRCC3	ES	VPS33A	-0.9	negative	0.04	protein_modification; protein_deubiquitination	34
BRCC3_ES_8_7_9	BRCC3	ES	DDX46	-0.83	negative	0.04	protein_modification; protein_deubiquitination	34
BRCC3_ES_8_7_9	BRCC3	ES	ACTA1	0.94	positive	0	protein_modification; protein_deubiquitination	34
BRCC3_ES_8_7_9	BRCC3	ES	ABAT	-0.82	negative	0.02	protein_modification; protein_deubiquitination	34
BRCC3_ES_8_7_9	BRCC3	ES	DEGS1	0.82	positive	0.05	protein_modification; protein_deubiquitination	34
BRCC3_ES_8_7_9	BRCC3	ES	RTN2	0.88	positive	0	protein_modification; protein_deubiquitination	34
BRCC3_ES_8_7_9	BRCC3	ES	PIK3CB	-0.76	negative	0.03	protein_modification; protein_deubiquitination	34
BRCC3_ES_8_7_9	BRCC3	ES	RABEP1	-0.89	negative	0.02	protein_modification; protein_deubiquitination	34
BRCC3_ES_8_7_9	BRCC3	ES	PCYT2	-0.76	negative	0	protein_modification; protein_deubiquitination	34
BRCC3_ES_8:9_7_10	BRCC3	ES	CYB5R3	0.79	positive	0.04	protein_modification; protein_deubiquitination	97
BRCC3_ES_8:9_7_10	BRCC3	ES	ACAT1	0.79	positive	0.04	protein_modification; protein_deubiquitination	97
BRCC3_ES_8:9_7_10	BRCC3	ES	TPP2	0.82	positive	0.02	protein_modification; protein_deubiquitination	97
BRCC3_ES_8:9_7_10	BRCC3	ES	CPNE1	0.82	positive	0.02	protein_modification; protein_deubiquitination	97
BRCC3_ES_8:9_7_10	BRCC3	ES	SERPINE1	0.89	positive	0.02	protein_modification; protein_deubiquitination	97
BRCC3_ES_8:9_7_10	BRCC3	ES	EHD3	0.82	positive	0.02	protein_modification; protein_deubiquitination	97
BRCC3_ES_8:9_7_10	BRCC3	ES	YWHAE	0.82	positive	0.02	protein_modification; protein_deubiquitination	97
BRCC3_ES_8:9_7_10	BRCC3	ES	STXBP2	0.89	positive	0.01	protein_modification; protein_deubiquitination	97
BRCC3_ES_8:9_7_10	BRCC3	ES	SDF2L1	-0.9	negative	0.04	protein_modification; protein_deubiquitination	97
BRCC3_ES_8:9_7_10	BRCC3	ES	EIF3D	0.83	positive	0.04	protein_modification; protein_deubiquitination	97
BRCC3_ES_8:9_7_10	BRCC3	ES	SELL	0.9	positive	0.04	protein_modification; protein_deubiquitination	97
BRCC3_ES_8:9_7_10	BRCC3	ES	HSPA8	0.89	positive	0.01	protein_modification; protein_deubiquitination	97
BRCC3_ES_8:9_7_10	BRCC3	ES	FGA	0.82	positive	0.02	protein_modification; protein_deubiquitination	97
BRCC3_ES_8:9_7_10	BRCC3	ES	S100A4	0.79	positive	0.04	protein_modification; protein_deubiquitination	97
BRCC3_ES_8:9_7_10	BRCC3	ES	COX5A	0.89	positive	0.01	protein_modification; protein_deubiquitination	97
BRCC3_ES_8:9_7_10	BRCC3	ES	CD9	0.79	positive	0.04	protein_modification; protein_deubiquitination	97
BRCC3_ES_8:9_7_10	BRCC3	ES	SHMT2	0.89	positive	0.02	protein_modification; protein_deubiquitination	97
BRCC3_ES_8:9_7_10	BRCC3	ES	BOLA2	-0.82	negative	0.02	protein_modification; protein_deubiquitination	97
BRCC3_ES_8:9_7_10	BRCC3	ES	EPB41	-0.9	negative	0.04	protein_modification; protein_deubiquitination	97
BRCC3_ES_8:9_7_10	BRCC3	ES	RALB	0.86	positive	0.01	protein_modification; protein_deubiquitination	97
BRCC3_ES_8:9_7_10	BRCC3	ES	PDLIM7	0.86	positive	0.01	protein_modification; protein_deubiquitination	97
BRCC3_ES_8:9_7_10	BRCC3	ES	SELP	0.83	positive	0.04	protein_modification; protein_deubiquitination	97
BRCC3_ES_8:9_7_10	BRCC3	ES	ACTN1	0.86	positive	0.01	protein_modification; protein_deubiquitination	97
BRCC3_ES_8:9_7_10	BRCC3	ES	PRKACA	0.9	positive	0.04	protein_modification; protein_deubiquitination	97
BRCC3_ES_8:9_7_10	BRCC3	ES	TUBB4B	0.89	positive	0.01	protein_modification; protein_deubiquitination	97
BRCC3_ES_8:9_7_10	BRCC3	ES	PF4	0.9	positive	0.04	protein_modification; protein_deubiquitination	97
BRCC3_ES_8:9_7_10	BRCC3	ES	TPD52L2	0.83	positive	0.04	protein_modification; protein_deubiquitination	97
BRCC3_ES_8:9_7_10	BRCC3	ES	UGGT1	0.82	positive	0.02	protein_modification; protein_deubiquitination	97
BRCC3_ES_8:9_7_10	BRCC3	ES	AKR1B1	0.9	positive	0.04	protein_modification; protein_deubiquitination	97
BRCC3_ES_8:9_7_10	BRCC3	ES	MYO18A	0.82	positive	0.02	protein_modification; protein_deubiquitination	97
BRCC3_ES_8:9_7_10	BRCC3	ES	UBASH3B	0.79	positive	0.04	protein_modification; protein_deubiquitination	97
BRCC3_ES_8:9_7_10	BRCC3	ES	PSMD9	-0.86	negative	0.01	protein_modification; protein_deubiquitination	97
BRCC3_ES_8:9_7_10	BRCC3	ES	PPIF	0.89	positive	0.02	protein_modification; protein_deubiquitination	97
BRCC3_ES_8:9_7_10	BRCC3	ES	HPSE	-0.89	negative	0.02	protein_modification; protein_deubiquitination	97
BRCC3_ES_8:9_7_10	BRCC3	ES	MAPRE1	0.79	positive	0.04	protein_modification; protein_deubiquitination	97
BRCC3_ES_8:9_7_10	BRCC3	ES	EFHD2	0.82	positive	0.02	protein_modification; protein_deubiquitination	97
BRCC3_ES_8:9_7_10	BRCC3	ES	TXNDC5	0.82	positive	0.02	protein_modification; protein_deubiquitination	97
BRCC3_ES_8:9_7_10	BRCC3	ES	CTSS	0.79	positive	0.04	protein_modification; protein_deubiquitination	97
BRCC3_ES_8:9_7_10	BRCC3	ES	YWHAQ	0.83	positive	0.04	protein_modification; protein_deubiquitination	97
BRCC3_ES_8:9_7_10	BRCC3	ES	IMPDH2	0.93	positive	0	protein_modification; protein_deubiquitination	97
BRCC3_ES_8:9_7_10	BRCC3	ES	MANF	0.79	positive	0.04	protein_modification; protein_deubiquitination	97
BRCC3_ES_8:9_7_10	BRCC3	ES	MAPK1	0.96	positive	0	protein_modification; protein_deubiquitination	97
BRCC3_ES_8:9_7_10	BRCC3	ES	FGB	0.82	positive	0.02	protein_modification; protein_deubiquitination	97
BRCC3_ES_8:9_7_10	BRCC3	ES	RPS23	-0.9	negative	0.04	protein_modification; protein_deubiquitination	97
BRCC3_ES_8:9_7_10	BRCC3	ES	RAP2B	0.83	positive	0.04	protein_modification; protein_deubiquitination	97
BRCC3_ES_8:9_7_10	BRCC3	ES	PPCS	-0.83	negative	0.04	protein_modification; protein_deubiquitination	97
BRCC3_ES_8:9_7_10	BRCC3	ES	ACOX1	0.83	positive	0.04	protein_modification; protein_deubiquitination	97
BRCC3_ES_8:9_7_10	BRCC3	ES	CA2	0.96	positive	0	protein_modification; protein_deubiquitination	97
BRCC3_ES_8:9_7_10	BRCC3	ES	SERPINB10	-0.96	negative	0	protein_modification; protein_deubiquitination	97
BRCC3_ES_8:9_7_10	BRCC3	ES	MYL12B	0.96	positive	0	protein_modification; protein_deubiquitination	97
BRCC3_ES_8:9_7_10	BRCC3	ES	TP53I3	-0.94	negative	0	protein_modification; protein_deubiquitination	97
BRCC3_ES_8:9_7_10	BRCC3	ES	SYTL4	0.89	positive	0.02	protein_modification; protein_deubiquitination	97
BRCC3_ES_8:9_7_10	BRCC3	ES	ACO2	0.79	positive	0.04	protein_modification; protein_deubiquitination	97
BRCC3_ES_8:9_7_10	BRCC3	ES	TWF2	0.89	positive	0.01	protein_modification; protein_deubiquitination	97
BRCC3_ES_8:9_7_10	BRCC3	ES	ADAM10	0.79	positive	0.04	protein_modification; protein_deubiquitination	97
BRCC3_ES_8:9_7_10	BRCC3	ES	VCP	0.89	positive	0.01	protein_modification; protein_deubiquitination	97
BRCC3_ES_8:9_7_10	BRCC3	ES	ITGA2B	0.79	positive	0.04	protein_modification; protein_deubiquitination	97
BRCC3_ES_8:9_7_10	BRCC3	ES	GPD2	0.86	positive	0.01	protein_modification; protein_deubiquitination	97
BRCC3_ES_8:9_7_10	BRCC3	ES	HMGCL	-0.89	negative	0.02	protein_modification; protein_deubiquitination	97
BRCC3_ES_8:9_7_10	BRCC3	ES	CCS	0.79	positive	0.04	protein_modification; protein_deubiquitination	97
BRCC3_ES_8:9_7_10	BRCC3	ES	ADSL	-0.9	negative	0.04	protein_modification; protein_deubiquitination	97
BRCC3_ES_8:9_7_10	BRCC3	ES	CS	0.82	positive	0.02	protein_modification; protein_deubiquitination	97
BRCC3_ES_8:9_7_10	BRCC3	ES	GPX1	0.82	positive	0.02	protein_modification; protein_deubiquitination	97
BRCC3_ES_8:9_7_10	BRCC3	ES	CYP4F3	-0.83	negative	0.04	protein_modification; protein_deubiquitination	97
BRCC3_ES_8:9_7_10	BRCC3	ES	SPN	-0.9	negative	0.04	protein_modification; protein_deubiquitination	97
BRCC3_ES_8:9_7_10	BRCC3	ES	VAV1	0.89	positive	0.01	protein_modification; protein_deubiquitination	97
BRCC3_ES_8:9_7_10	BRCC3	ES	NUDT3	0.89	positive	0.01	protein_modification; protein_deubiquitination	97
BRCC3_ES_8:9_7_10	BRCC3	ES	CAPN1	0.79	positive	0.04	protein_modification; protein_deubiquitination	97
BRCC3_ES_8:9_7_10	BRCC3	ES	PRPSAP2	0.94	positive	0	protein_modification; protein_deubiquitination	97
BRCC3_ES_8:9_7_10	BRCC3	ES	PDIA3	0.89	positive	0.01	protein_modification; protein_deubiquitination	97
BRCC3_ES_8:9_7_10	BRCC3	ES	PFKP	0.79	positive	0.04	protein_modification; protein_deubiquitination	97
BRCC3_ES_8:9_7_10	BRCC3	ES	DEFA1	-0.79	negative	0.04	protein_modification; protein_deubiquitination	97
BRCC3_ES_8:9_7_10	BRCC3	ES	RTN3	0.89	positive	0.02	protein_modification; protein_deubiquitination	97
BRCC3_ES_8:9_7_10	BRCC3	ES	ANXA2	0.82	positive	0.02	protein_modification; protein_deubiquitination	97
BRCC3_ES_8:9_7_10	BRCC3	ES	ITGA2	0.89	positive	0.02	protein_modification; protein_deubiquitination	97
BRCC3_ES_8:9_7_10	BRCC3	ES	SNAP23	0.82	positive	0.02	protein_modification; protein_deubiquitination	97
BRCC3_ES_8:9_7_10	BRCC3	ES	FMNL1	-0.79	negative	0.04	protein_modification; protein_deubiquitination	97
BRCC3_ES_8:9_7_10	BRCC3	ES	H2BC12	-0.83	negative	0.04	protein_modification; protein_deubiquitination	97
BRCC3_ES_8:9_7_10	BRCC3	ES	PKM	0.82	positive	0.02	protein_modification; protein_deubiquitination	97
BRCC3_ES_8:9_7_10	BRCC3	ES	PREX1	-0.89	negative	0.01	protein_modification; protein_deubiquitination	97
BRCC3_ES_8:9_7_10	BRCC3	ES	LMNA	0.79	positive	0.04	protein_modification; protein_deubiquitination	97
BRCC3_ES_8:9_7_10	BRCC3	ES	PIP4K2A	0.86	positive	0.01	protein_modification; protein_deubiquitination	97
BRCC3_ES_8:9_7_10	BRCC3	ES	HMGN2	-0.9	negative	0.04	protein_modification; protein_deubiquitination	97
BRCC3_ES_8:9_7_10	BRCC3	ES	PLCB2	0.89	positive	0.01	protein_modification; protein_deubiquitination	97
BRCC3_ES_8:9_7_10	BRCC3	ES	GDI2	0.86	positive	0.01	protein_modification; protein_deubiquitination	97
BRCC3_ES_8:9_7_10	BRCC3	ES	ATP8A1	0.93	positive	0	protein_modification; protein_deubiquitination	97
BRCC3_ES_8:9_7_10	BRCC3	ES	PTPRJ	0.89	positive	0.01	protein_modification; protein_deubiquitination	97
BRCC3_ES_8:9_7_10	BRCC3	ES	FLNA	0.79	positive	0.04	protein_modification; protein_deubiquitination	97
BRCC3_ES_8:9_7_10	BRCC3	ES	CSE1L	-0.9	negative	0.04	protein_modification; protein_deubiquitination	97
BRCC3_ES_8:9_7_10	BRCC3	ES	CTSA	0.9	positive	0.04	protein_modification; protein_deubiquitination	97
BRCC3_ES_8:9_7_10	BRCC3	ES	RAB5A	0.79	positive	0.04	protein_modification; protein_deubiquitination	97
BRCC3_ES_8:9_7_10	BRCC3	ES	IGHG2	0.83	positive	0.04	protein_modification; protein_deubiquitination	97
BRCC3_ES_8:9_7_10	BRCC3	ES	MYL6	0.96	positive	0	protein_modification; protein_deubiquitination	97
BRCC3_ES_8:9_7_10	BRCC3	ES	ARSB	0.83	positive	0.04	protein_modification; protein_deubiquitination	97
BRCC3_ES_8:9_7_10	BRCC3	ES	PNP	0.79	positive	0.04	protein_modification; protein_deubiquitination	97
BRCC3_ES_8:9_7_10	BRCC3	ES	THBS1	0.86	positive	0.01	protein_modification; protein_deubiquitination	97
BRCC3_ES_8:9_7_10	BRCC3	ES	WDR1	0.79	positive	0.04	protein_modification; protein_deubiquitination	97
BRCC3_ES_9_7_10	BRCC3	ES	PRKACA	-0.9	negative	0.04	protein_modification; protein_deubiquitination	59
BRCC3_ES_9_7_10	BRCC3	ES	MMRN1	-0.82	negative	0.02	protein_modification; protein_deubiquitination	59
BRCC3_ES_9_7_10	BRCC3	ES	NPM1	0.82	positive	0.02	protein_modification; protein_deubiquitination	59
BRCC3_ES_9_7_10	BRCC3	ES	RPS6KA3	-0.9	negative	0.04	protein_modification; protein_deubiquitination	59
BRCC3_ES_9_7_10	BRCC3	ES	CD36	-0.83	negative	0.04	protein_modification; protein_deubiquitination	59
BRCC3_ES_9_7_10	BRCC3	ES	RAB32	-0.89	negative	0.01	protein_modification; protein_deubiquitination	59
BRCC3_ES_9_7_10	BRCC3	ES	SACM1L	-0.86	negative	0.01	protein_modification; protein_deubiquitination	59
BRCC3_ES_9_7_10	BRCC3	ES	NME2	0.82	positive	0.02	protein_modification; protein_deubiquitination	59
BRCC3_ES_9_7_10	BRCC3	ES	CORO1A	0.89	positive	0.01	protein_modification; protein_deubiquitination	59
BRCC3_ES_9_7_10	BRCC3	ES	PURA	0.94	positive	0	protein_modification; protein_deubiquitination	59
BRCC3_ES_9_7_10	BRCC3	ES	HNRNPR	0.86	positive	0.01	protein_modification; protein_deubiquitination	59
BRCC3_ES_9_7_10	BRCC3	ES	PSMA1	0.82	positive	0.02	protein_modification; protein_deubiquitination	59
BRCC3_ES_9_7_10	BRCC3	ES	ADD3	0.86	positive	0.01	protein_modification; protein_deubiquitination	59
BRCC3_ES_9_7_10	BRCC3	ES	SPCS3	0.9	positive	0.04	protein_modification; protein_deubiquitination	59
BRCC3_ES_9_7_10	BRCC3	ES	VTN	-0.9	negative	0.04	protein_modification; protein_deubiquitination	59
BRCC3_ES_9_7_10	BRCC3	ES	SRP14	0.83	positive	0.04	protein_modification; protein_deubiquitination	59
BRCC3_ES_9_7_10	BRCC3	ES	CLINT1	0.89	positive	0.02	protein_modification; protein_deubiquitination	59
BRCC3_ES_9_7_10	BRCC3	ES	SSRP1	0.79	positive	0.04	protein_modification; protein_deubiquitination	59
BRCC3_ES_9_7_10	BRCC3	ES	RPS27	0.83	positive	0.04	protein_modification; protein_deubiquitination	59
BRCC3_ES_9_7_10	BRCC3	ES	SEPTIN5	-0.9	negative	0.04	protein_modification; protein_deubiquitination	59
BRCC3_ES_9_7_10	BRCC3	ES	RPN2	-0.86	negative	0.01	protein_modification; protein_deubiquitination	59
BRCC3_ES_9_7_10	BRCC3	ES	CYTH1	0.94	positive	0	protein_modification; protein_deubiquitination	59
BRCC3_ES_9_7_10	BRCC3	ES	FES	-0.96	negative	0	protein_modification; protein_deubiquitination	59
BRCC3_ES_9_7_10	BRCC3	ES	RPS20	0.86	positive	0.01	protein_modification; protein_deubiquitination	59
BRCC3_ES_9_7_10	BRCC3	ES	VIM	0.86	positive	0.01	protein_modification; protein_deubiquitination	59
BRCC3_ES_9_7_10	BRCC3	ES	TBCB	0.89	positive	0.02	protein_modification; protein_deubiquitination	59
BRCC3_ES_9_7_10	BRCC3	ES	IVD	0.83	positive	0.04	protein_modification; protein_deubiquitination	59
BRCC3_ES_9_7_10	BRCC3	ES	RPL13	0.9	positive	0.04	protein_modification; protein_deubiquitination	59
BRCC3_ES_9_7_10	BRCC3	ES	FASN	-0.94	negative	0	protein_modification; protein_deubiquitination	59
BRCC3_ES_9_7_10	BRCC3	ES	ERH	0.9	positive	0.04	protein_modification; protein_deubiquitination	59
BRCC3_ES_9_7_10	BRCC3	ES	PTPN12	-0.94	negative	0	protein_modification; protein_deubiquitination	59
BRCC3_ES_9_7_10	BRCC3	ES	TMEM30A	-0.89	negative	0.01	protein_modification; protein_deubiquitination	59
BRCC3_ES_9_7_10	BRCC3	ES	MYL9	-0.82	negative	0.02	protein_modification; protein_deubiquitination	59
BRCC3_ES_9_7_10	BRCC3	ES	SF3A1	0.89	positive	0.02	protein_modification; protein_deubiquitination	59
BRCC3_ES_9_7_10	BRCC3	ES	S100A6	0.82	positive	0.02	protein_modification; protein_deubiquitination	59
BRCC3_ES_9_7_10	BRCC3	ES	NDUFB4	0.9	positive	0.04	protein_modification; protein_deubiquitination	59
BRCC3_ES_9_7_10	BRCC3	ES	DCXR	0.89	positive	0.01	protein_modification; protein_deubiquitination	59
BRCC3_ES_9_7_10	BRCC3	ES	COPG1	0.83	positive	0.04	protein_modification; protein_deubiquitination	59
BRCC3_ES_9_7_10	BRCC3	ES	LGALSL	-0.89	negative	0.01	protein_modification; protein_deubiquitination	59
BRCC3_ES_9_7_10	BRCC3	ES	ERP29	-0.82	negative	0.02	protein_modification; protein_deubiquitination	59
BRCC3_ES_9_7_10	BRCC3	ES	LMNB2	0.82	positive	0.02	protein_modification; protein_deubiquitination	59
BRCC3_ES_9_7_10	BRCC3	ES	SFPQ	0.86	positive	0.01	protein_modification; protein_deubiquitination	59
BRCC3_ES_9_7_10	BRCC3	ES	LAMTOR3	-0.9	negative	0.04	protein_modification; protein_deubiquitination	59
BRCC3_ES_9_7_10	BRCC3	ES	LSM7	0.89	positive	0.02	protein_modification; protein_deubiquitination	59
BRCC3_ES_9_7_10	BRCC3	ES	DPYSL2	0.82	positive	0.02	protein_modification; protein_deubiquitination	59
BRCC3_ES_9_7_10	BRCC3	ES	HNRNPL	0.86	positive	0.01	protein_modification; protein_deubiquitination	59
BRCC3_ES_9_7_10	BRCC3	ES	FCGR3A	0.96	positive	0	protein_modification; protein_deubiquitination	59
BRCC3_ES_9_7_10	BRCC3	ES	PPIA	0.82	positive	0.02	protein_modification; protein_deubiquitination	59
BRCC3_ES_9_7_10	BRCC3	ES	RPL4	0.9	positive	0.04	protein_modification; protein_deubiquitination	59
BRCC3_ES_9_7_10	BRCC3	ES	MAGOH	0.79	positive	0.04	protein_modification; protein_deubiquitination	59
BRCC3_ES_9_7_10	BRCC3	ES	MAPRE2	-0.9	negative	0.04	protein_modification; protein_deubiquitination	59
BRCC3_ES_9_7_10	BRCC3	ES	SUPT16H	0.9	positive	0.04	protein_modification; protein_deubiquitination	59
BRCC3_ES_9_7_10	BRCC3	ES	VAPB	-0.9	negative	0.04	protein_modification; protein_deubiquitination	59
BRCC3_ES_9_7_10	BRCC3	ES	APEH	0.96	positive	0	protein_modification; protein_deubiquitination	59
BRCC3_ES_9_7_10	BRCC3	ES	RPL23A	0.9	positive	0.04	protein_modification; protein_deubiquitination	59
BRCC3_ES_9_7_10	BRCC3	ES	TXNDC12	0.79	positive	0.04	protein_modification; protein_deubiquitination	59
BRCC3_ES_9_7_10	BRCC3	ES	LMNB1	0.89	positive	0.01	protein_modification; protein_deubiquitination	59
BRCC3_ES_9_7_10	BRCC3	ES	PPP1CB	0.82	positive	0.02	protein_modification; protein_deubiquitination	59
BRCC3_ES_9_7_10	BRCC3	ES	H2AC4	0.93	positive	0	protein_modification; protein_deubiquitination	59
CLNS1A_AT_7_NA_NA	CLNS1A	AT	HMGN1	0.74	positive	0.01	ribonucleoprotein_complex_assembly	41
CLNS1A_AT_7_NA_NA	CLNS1A	AT	VPS16	-0.83	negative	0.04	ribonucleoprotein_complex_assembly	41
CLNS1A_AT_7_NA_NA	CLNS1A	AT	RRBP1	-0.89	negative	0.02	ribonucleoprotein_complex_assembly	41
CLNS1A_AT_7_NA_NA	CLNS1A	AT	SUSD1	0.9	positive	0.04	ribonucleoprotein_complex_assembly	41
CLNS1A_AT_7_NA_NA	CLNS1A	AT	PGGT1B	-0.71	negative	0.05	ribonucleoprotein_complex_assembly	41
CLNS1A_AT_7_NA_NA	CLNS1A	AT	NUP50	0.73	positive	0	ribonucleoprotein_complex_assembly	41
CLNS1A_AT_7_NA_NA	CLNS1A	AT	TRNT1	0.96	positive	0	ribonucleoprotein_complex_assembly	41
CLNS1A_AT_7_NA_NA	CLNS1A	AT	ARIH2	0.9	positive	0.04	ribonucleoprotein_complex_assembly	41
CLNS1A_AT_7_NA_NA	CLNS1A	AT	ABRAXAS2	-0.96	negative	0	ribonucleoprotein_complex_assembly	41
CLNS1A_AT_7_NA_NA	CLNS1A	AT	PBXIP1	0.89	positive	0.02	ribonucleoprotein_complex_assembly	41
CLNS1A_AT_7_NA_NA	CLNS1A	AT	PIK3AP1	-0.9	negative	0	ribonucleoprotein_complex_assembly	41
CLNS1A_AT_7_NA_NA	CLNS1A	AT	MMUT	-0.88	negative	0	ribonucleoprotein_complex_assembly	41
CLNS1A_AT_7_NA_NA	CLNS1A	AT	DSC2	0.9	positive	0.04	ribonucleoprotein_complex_assembly	41
CLNS1A_AT_7_NA_NA	CLNS1A	AT	CETN2	-0.9	negative	0.04	ribonucleoprotein_complex_assembly	41
CLNS1A_AT_7_NA_NA	CLNS1A	AT	TTYH3	-0.86	negative	0.01	ribonucleoprotein_complex_assembly	41
CLNS1A_AT_7_NA_NA	CLNS1A	AT	NOP56	0.76	positive	0.01	ribonucleoprotein_complex_assembly	41
CLNS1A_AT_7_NA_NA	CLNS1A	AT	SEC23B	-0.9	negative	0.04	ribonucleoprotein_complex_assembly	41
CLNS1A_AT_7_NA_NA	CLNS1A	AT	API5	0.9	positive	0.04	ribonucleoprotein_complex_assembly	41
CLNS1A_AT_7_NA_NA	CLNS1A	AT	ABAT	-0.86	negative	0.01	ribonucleoprotein_complex_assembly	41
CLNS1A_AT_7_NA_NA	CLNS1A	AT	VPS13A	-0.79	negative	0.02	ribonucleoprotein_complex_assembly	41
CLNS1A_AT_7_NA_NA	CLNS1A	AT	LZIC	0.71	positive	0.05	ribonucleoprotein_complex_assembly	41
CLNS1A_AT_7_NA_NA	CLNS1A	AT	FBLL1	-0.71	negative	0.05	ribonucleoprotein_complex_assembly	41
CLNS1A_AT_7_NA_NA	CLNS1A	AT	CSDE1	0.81	positive	0	ribonucleoprotein_complex_assembly	41
CLNS1A_AT_7_NA_NA	CLNS1A	AT	ARHGAP6	0.88	positive	0	ribonucleoprotein_complex_assembly	41
CLNS1A_AT_7_NA_NA	CLNS1A	AT	ANO5	0.79	positive	0.01	ribonucleoprotein_complex_assembly	41
CLNS1A_AT_7_NA_NA	CLNS1A	AT	NRGN	0.77	positive	0	ribonucleoprotein_complex_assembly	41
CLNS1A_AT_7_NA_NA	CLNS1A	AT	CLDN5	0.93	positive	0	ribonucleoprotein_complex_assembly	41
CLNS1A_AT_7_NA_NA	CLNS1A	AT	SEC61A1	0.89	positive	0.02	ribonucleoprotein_complex_assembly	41
CLNS1A_AT_7_NA_NA	CLNS1A	AT	PTPN7	0.79	positive	0.04	ribonucleoprotein_complex_assembly	41
CLNS1A_AT_7_NA_NA	CLNS1A	AT	RBPJL	-0.94	negative	0	ribonucleoprotein_complex_assembly	41
CLNS1A_AT_7_NA_NA	CLNS1A	AT	PIP4P2	-0.98	negative	0	ribonucleoprotein_complex_assembly	41
CLNS1A_AT_7_NA_NA	CLNS1A	AT	OSCAR	0.72	positive	0.03	ribonucleoprotein_complex_assembly	41
CLNS1A_AT_7_NA_NA	CLNS1A	AT	APCS	-0.86	negative	0.01	ribonucleoprotein_complex_assembly	41
CLNS1A_AT_7_NA_NA	CLNS1A	AT	HSD3B1	-0.75	negative	0	ribonucleoprotein_complex_assembly	41
CLNS1A_AT_7_NA_NA	CLNS1A	AT	FAM120A	0.82	positive	0.02	ribonucleoprotein_complex_assembly	41
CLNS1A_AT_7_NA_NA	CLNS1A	AT	RPL17	0.78	positive	0.01	ribonucleoprotein_complex_assembly	41
CLNS1A_AT_7_NA_NA	CLNS1A	AT	EIPR1	0.83	positive	0.04	ribonucleoprotein_complex_assembly	41
CLNS1A_AT_7_NA_NA	CLNS1A	AT	SMARCE1	0.89	positive	0.02	ribonucleoprotein_complex_assembly	41
CLNS1A_AT_7_NA_NA	CLNS1A	AT	EXOC1	0.76	positive	0.03	ribonucleoprotein_complex_assembly	41
CLNS1A_AT_7_NA_NA	CLNS1A	AT	ACTR10	0.94	positive	0	ribonucleoprotein_complex_assembly	41
CLNS1A_AT_7_NA_NA	CLNS1A	AT	AP5Z1	0.94	positive	0	ribonucleoprotein_complex_assembly	41
CLNS1A_AT_8_NA_NA	CLNS1A	AT	ARIH2	-0.9	negative	0.04	ribonucleoprotein_complex_assembly	41
CLNS1A_AT_8_NA_NA	CLNS1A	AT	SEC23B	0.9	positive	0.04	ribonucleoprotein_complex_assembly	41
CLNS1A_AT_8_NA_NA	CLNS1A	AT	TTYH3	0.86	positive	0.01	ribonucleoprotein_complex_assembly	41
CLNS1A_AT_8_NA_NA	CLNS1A	AT	MMUT	0.88	positive	0	ribonucleoprotein_complex_assembly	41
CLNS1A_AT_8_NA_NA	CLNS1A	AT	HMGN1	-0.74	negative	0.01	ribonucleoprotein_complex_assembly	41
CLNS1A_AT_8_NA_NA	CLNS1A	AT	PBXIP1	-0.89	negative	0.02	ribonucleoprotein_complex_assembly	41
CLNS1A_AT_8_NA_NA	CLNS1A	AT	RRBP1	0.89	positive	0.02	ribonucleoprotein_complex_assembly	41
CLNS1A_AT_8_NA_NA	CLNS1A	AT	SUSD1	-0.9	negative	0.04	ribonucleoprotein_complex_assembly	41
CLNS1A_AT_8_NA_NA	CLNS1A	AT	HSD3B1	0.75	positive	0	ribonucleoprotein_complex_assembly	41
CLNS1A_AT_8_NA_NA	CLNS1A	AT	OSCAR	-0.72	negative	0.03	ribonucleoprotein_complex_assembly	41
CLNS1A_AT_8_NA_NA	CLNS1A	AT	PIP4P2	0.98	positive	0	ribonucleoprotein_complex_assembly	41
CLNS1A_AT_8_NA_NA	CLNS1A	AT	CLDN5	-0.93	negative	0	ribonucleoprotein_complex_assembly	41
CLNS1A_AT_8_NA_NA	CLNS1A	AT	FBLL1	0.71	positive	0.05	ribonucleoprotein_complex_assembly	41
CLNS1A_AT_8_NA_NA	CLNS1A	AT	VPS13A	0.79	positive	0.02	ribonucleoprotein_complex_assembly	41
CLNS1A_AT_8_NA_NA	CLNS1A	AT	PTPN7	-0.79	negative	0.04	ribonucleoprotein_complex_assembly	41
CLNS1A_AT_8_NA_NA	CLNS1A	AT	NOP56	-0.76	negative	0.01	ribonucleoprotein_complex_assembly	41
CLNS1A_AT_8_NA_NA	CLNS1A	AT	SEC61A1	-0.89	negative	0.02	ribonucleoprotein_complex_assembly	41
CLNS1A_AT_8_NA_NA	CLNS1A	AT	ABRAXAS2	0.96	positive	0	ribonucleoprotein_complex_assembly	41
CLNS1A_AT_8_NA_NA	CLNS1A	AT	CSDE1	-0.81	negative	0	ribonucleoprotein_complex_assembly	41
CLNS1A_AT_8_NA_NA	CLNS1A	AT	ACTR10	-0.94	negative	0	ribonucleoprotein_complex_assembly	41
CLNS1A_AT_8_NA_NA	CLNS1A	AT	PGGT1B	0.71	positive	0.05	ribonucleoprotein_complex_assembly	41
CLNS1A_AT_8_NA_NA	CLNS1A	AT	API5	-0.9	negative	0.04	ribonucleoprotein_complex_assembly	41
CLNS1A_AT_8_NA_NA	CLNS1A	AT	SMARCE1	-0.89	negative	0.02	ribonucleoprotein_complex_assembly	41
CLNS1A_AT_8_NA_NA	CLNS1A	AT	VPS16	0.83	positive	0.04	ribonucleoprotein_complex_assembly	41
CLNS1A_AT_8_NA_NA	CLNS1A	AT	FAM120A	-0.82	negative	0.02	ribonucleoprotein_complex_assembly	41
CLNS1A_AT_8_NA_NA	CLNS1A	AT	TRNT1	-0.96	negative	0	ribonucleoprotein_complex_assembly	41
CLNS1A_AT_8_NA_NA	CLNS1A	AT	RBPJL	0.94	positive	0	ribonucleoprotein_complex_assembly	41
CLNS1A_AT_8_NA_NA	CLNS1A	AT	ARHGAP6	-0.88	negative	0	ribonucleoprotein_complex_assembly	41
CLNS1A_AT_8_NA_NA	CLNS1A	AT	AP5Z1	-0.94	negative	0	ribonucleoprotein_complex_assembly	41
CLNS1A_AT_8_NA_NA	CLNS1A	AT	EIPR1	-0.83	negative	0.04	ribonucleoprotein_complex_assembly	41
CLNS1A_AT_8_NA_NA	CLNS1A	AT	DSC2	-0.9	negative	0.04	ribonucleoprotein_complex_assembly	41
CLNS1A_AT_8_NA_NA	CLNS1A	AT	ABAT	0.86	positive	0.01	ribonucleoprotein_complex_assembly	41
CLNS1A_AT_8_NA_NA	CLNS1A	AT	LZIC	-0.71	negative	0.05	ribonucleoprotein_complex_assembly	41
CLNS1A_AT_8_NA_NA	CLNS1A	AT	NRGN	-0.77	negative	0	ribonucleoprotein_complex_assembly	41
CLNS1A_AT_8_NA_NA	CLNS1A	AT	RPL17	-0.78	negative	0.01	ribonucleoprotein_complex_assembly	41
CLNS1A_AT_8_NA_NA	CLNS1A	AT	EXOC1	-0.76	negative	0.03	ribonucleoprotein_complex_assembly	41
CLNS1A_AT_8_NA_NA	CLNS1A	AT	NUP50	-0.73	negative	0	ribonucleoprotein_complex_assembly	41
CLNS1A_AT_8_NA_NA	CLNS1A	AT	CETN2	0.9	positive	0.04	ribonucleoprotein_complex_assembly	41
CLNS1A_AT_8_NA_NA	CLNS1A	AT	ANO5	-0.79	negative	0.01	ribonucleoprotein_complex_assembly	41
CLNS1A_AT_8_NA_NA	CLNS1A	AT	APCS	0.86	positive	0.01	ribonucleoprotein_complex_assembly	41
CLNS1A_AT_8_NA_NA	CLNS1A	AT	PIK3AP1	0.9	positive	0	ribonucleoprotein_complex_assembly	41
CLNS1A_ES_2_1_3	CLNS1A	ES	CDIPT	0.79	positive	0.04	ribonucleoprotein_complex_assembly	77
CLNS1A_ES_2_1_3	CLNS1A	ES	SRRT	0.9	positive	0.04	ribonucleoprotein_complex_assembly	77
CLNS1A_ES_2_1_3	CLNS1A	ES	CCT5	0.86	positive	0	ribonucleoprotein_complex_assembly	77
CLNS1A_ES_2_1_3	CLNS1A	ES	GM2A	-0.9	negative	0.04	ribonucleoprotein_complex_assembly	77
CLNS1A_ES_2_1_3	CLNS1A	ES	SSR1	-0.82	negative	0.02	ribonucleoprotein_complex_assembly	77
CLNS1A_ES_2_1_3	CLNS1A	ES	KRT6A	0.9	positive	0.04	ribonucleoprotein_complex_assembly	77
CLNS1A_ES_2_1_3	CLNS1A	ES	NUP205	0.9	positive	0.04	ribonucleoprotein_complex_assembly	77
CLNS1A_ES_2_1_3	CLNS1A	ES	SYTL1	0.73	positive	0.02	ribonucleoprotein_complex_assembly	77
CLNS1A_ES_2_1_3	CLNS1A	ES	LGALS9	-0.79	negative	0.04	ribonucleoprotein_complex_assembly	77
CLNS1A_ES_2_1_3	CLNS1A	ES	PPIH	-0.73	negative	0.02	ribonucleoprotein_complex_assembly	77
CLNS1A_ES_2_1_3	CLNS1A	ES	CAB39	-0.85	negative	0	ribonucleoprotein_complex_assembly	77
CLNS1A_ES_2_1_3	CLNS1A	ES	HLA-F	0.96	positive	0	ribonucleoprotein_complex_assembly	77
CLNS1A_ES_2_1_3	CLNS1A	ES	ARHGAP4	-0.73	negative	0.01	ribonucleoprotein_complex_assembly	77
CLNS1A_ES_2_1_3	CLNS1A	ES	SF3A1	-0.73	negative	0.01	ribonucleoprotein_complex_assembly	77
CLNS1A_ES_2_1_3	CLNS1A	ES	PSMB2	0.72	positive	0.01	ribonucleoprotein_complex_assembly	77
CLNS1A_ES_2_1_3	CLNS1A	ES	RRAGA	-0.9	negative	0.04	ribonucleoprotein_complex_assembly	77
CLNS1A_ES_2_1_3	CLNS1A	ES	CAMK2B	-0.82	negative	0.02	ribonucleoprotein_complex_assembly	77
CLNS1A_ES_2_1_3	CLNS1A	ES	SNRPF	0.82	positive	0.02	ribonucleoprotein_complex_assembly	77
CLNS1A_ES_2_1_3	CLNS1A	ES	DLAT	-0.71	negative	0.02	ribonucleoprotein_complex_assembly	77
CLNS1A_ES_2_1_3	CLNS1A	ES	GCDH	0.94	positive	0	ribonucleoprotein_complex_assembly	77
CLNS1A_ES_2_1_3	CLNS1A	ES	RAB37	0.9	positive	0.04	ribonucleoprotein_complex_assembly	77
CLNS1A_ES_2_1_3	CLNS1A	ES	ETF1	-0.75	negative	0.02	ribonucleoprotein_complex_assembly	77
CLNS1A_ES_2_1_3	CLNS1A	ES	ETFB	0.83	positive	0	ribonucleoprotein_complex_assembly	77
CLNS1A_ES_2_1_3	CLNS1A	ES	SNRPB	-0.71	negative	0.01	ribonucleoprotein_complex_assembly	77
CLNS1A_ES_2_1_3	CLNS1A	ES	SAMM50	0.79	positive	0.04	ribonucleoprotein_complex_assembly	77
CLNS1A_ES_2_1_3	CLNS1A	ES	WDR44	-0.76	negative	0.03	ribonucleoprotein_complex_assembly	77
CLNS1A_ES_2_1_3	CLNS1A	ES	PLGRKT	0.76	positive	0.03	ribonucleoprotein_complex_assembly	77
CLNS1A_ES_2_1_3	CLNS1A	ES	BTK	0.9	positive	0.04	ribonucleoprotein_complex_assembly	77
CLNS1A_ES_2_1_3	CLNS1A	ES	VPS26A	-0.87	negative	0	ribonucleoprotein_complex_assembly	77
CLNS1A_ES_2_1_3	CLNS1A	ES	FXN	0.77	positive	0.01	ribonucleoprotein_complex_assembly	77
CLNS1A_ES_2_1_3	CLNS1A	ES	CD63	-0.73	negative	0.02	ribonucleoprotein_complex_assembly	77
CLNS1A_ES_2_1_3	CLNS1A	ES	BICD2	0.83	positive	0.04	ribonucleoprotein_complex_assembly	77
CLNS1A_ES_2_1_3	CLNS1A	ES	GTPBP1	0.87	positive	0	ribonucleoprotein_complex_assembly	77
CLNS1A_ES_2_1_3	CLNS1A	ES	NAE1	0.96	positive	0	ribonucleoprotein_complex_assembly	77
CLNS1A_ES_2_1_3	CLNS1A	ES	EIF3L	-0.71	negative	0.01	ribonucleoprotein_complex_assembly	77
CLNS1A_ES_2_1_3	CLNS1A	ES	ECI1	-0.72	negative	0.01	ribonucleoprotein_complex_assembly	77
CLNS1A_ES_2_1_3	CLNS1A	ES	PSMC1	-0.9	negative	0.04	ribonucleoprotein_complex_assembly	77
CLNS1A_ES_2_1_3	CLNS1A	ES	TIMM13	0.75	positive	0.02	ribonucleoprotein_complex_assembly	77
CLNS1A_ES_2_1_3	CLNS1A	ES	GGCT	-0.73	negative	0.02	ribonucleoprotein_complex_assembly	77
CLNS1A_ES_2_1_3	CLNS1A	ES	ARHGEF2	0.71	positive	0.05	ribonucleoprotein_complex_assembly	77
CLNS1A_ES_2_1_3	CLNS1A	ES	LYPLA1	0.9	positive	0.04	ribonucleoprotein_complex_assembly	77
CLNS1A_ES_2_1_3	CLNS1A	ES	ENAM	0.9	positive	0.04	ribonucleoprotein_complex_assembly	77
CLNS1A_ES_2_1_3	CLNS1A	ES	PAAF1	0.9	positive	0.04	ribonucleoprotein_complex_assembly	77
CLNS1A_ES_2_1_3	CLNS1A	ES	LETM1	0.9	positive	0.04	ribonucleoprotein_complex_assembly	77
CLNS1A_ES_2_1_3	CLNS1A	ES	CDK11B	0.9	positive	0.04	ribonucleoprotein_complex_assembly	77
CLNS1A_ES_2_1_3	CLNS1A	ES	MME	-0.79	negative	0.01	ribonucleoprotein_complex_assembly	77
CLNS1A_ES_2_1_3	CLNS1A	ES	LRRFIP1	0.89	positive	0.02	ribonucleoprotein_complex_assembly	77
CLNS1A_ES_2_1_3	CLNS1A	ES	DBNL	0.74	positive	0.01	ribonucleoprotein_complex_assembly	77
CLNS1A_ES_2_1_3	CLNS1A	ES	AP3D1	0.8	positive	0.01	ribonucleoprotein_complex_assembly	77
CLNS1A_ES_2_1_3	CLNS1A	ES	FABP5	-0.86	negative	0.01	ribonucleoprotein_complex_assembly	77
CLNS1A_ES_2_1_3	CLNS1A	ES	VAMP2	0.9	positive	0.04	ribonucleoprotein_complex_assembly	77
CLNS1A_ES_2_1_3	CLNS1A	ES	CR1	-0.71	negative	0.01	ribonucleoprotein_complex_assembly	77
CLNS1A_ES_2_1_3	CLNS1A	ES	UBE2V1	-0.71	negative	0.01	ribonucleoprotein_complex_assembly	77
CLNS1A_ES_2_1_3	CLNS1A	ES	SYNCRIP	-0.78	negative	0	ribonucleoprotein_complex_assembly	77
CLNS1A_ES_2_1_3	CLNS1A	ES	CHP1	-0.73	negative	0.02	ribonucleoprotein_complex_assembly	77
CLNS1A_ES_2_1_3	CLNS1A	ES	ITIH4	0.94	positive	0	ribonucleoprotein_complex_assembly	77
CLNS1A_ES_2_1_3	CLNS1A	ES	ANP32B	-0.86	negative	0.01	ribonucleoprotein_complex_assembly	77
CLNS1A_ES_2_1_3	CLNS1A	ES	HMGB3	0.81	positive	0.01	ribonucleoprotein_complex_assembly	77
CLNS1A_ES_2_1_3	CLNS1A	ES	SASH3	-0.79	negative	0.04	ribonucleoprotein_complex_assembly	77
CLNS1A_ES_2_1_3	CLNS1A	ES	PLS3	0.9	positive	0.04	ribonucleoprotein_complex_assembly	77
CLNS1A_ES_2_1_3	CLNS1A	ES	RPL23	0.89	positive	0.02	ribonucleoprotein_complex_assembly	77
CLNS1A_ES_2_1_3	CLNS1A	ES	TOR1A	0.81	positive	0.01	ribonucleoprotein_complex_assembly	77
CLNS1A_ES_2_1_3	CLNS1A	ES	OSBP	0.71	positive	0.02	ribonucleoprotein_complex_assembly	77
CLNS1A_ES_2_1_3	CLNS1A	ES	ERO1A	-0.78	negative	0	ribonucleoprotein_complex_assembly	77
CLNS1A_ES_2_1_3	CLNS1A	ES	LANCL1	-0.82	negative	0.01	ribonucleoprotein_complex_assembly	77
CLNS1A_ES_2_1_3	CLNS1A	ES	DDT	-0.78	negative	0	ribonucleoprotein_complex_assembly	77
CLNS1A_ES_2_1_3	CLNS1A	ES	SDF2L1	0.73	positive	0.02	ribonucleoprotein_complex_assembly	77
CLNS1A_ES_2_1_3	CLNS1A	ES	APIP	-0.89	negative	0.01	ribonucleoprotein_complex_assembly	77
CLNS1A_ES_2_1_3	CLNS1A	ES	SUB1	-0.73	negative	0.01	ribonucleoprotein_complex_assembly	77
CLNS1A_ES_2_1_3	CLNS1A	ES	CCAR1	-0.82	negative	0.02	ribonucleoprotein_complex_assembly	77
CLNS1A_ES_2_1_3	CLNS1A	ES	HTRA2	-0.83	negative	0.04	ribonucleoprotein_complex_assembly	77
CLNS1A_ES_2_1_3	CLNS1A	ES	TFG	0.79	positive	0.02	ribonucleoprotein_complex_assembly	77
CLNS1A_ES_2_1_3	CLNS1A	ES	UBE2D3	-0.73	negative	0.02	ribonucleoprotein_complex_assembly	77
CLNS1A_ES_2_1_3	CLNS1A	ES	UQCRQ	0.83	positive	0.01	ribonucleoprotein_complex_assembly	77
CLNS1A_ES_2_1_3	CLNS1A	ES	RPS2	0.82	positive	0	ribonucleoprotein_complex_assembly	77
CLNS1A_ES_2_1_3	CLNS1A	ES	SRPK2	-0.93	negative	0	ribonucleoprotein_complex_assembly	77
CLNS1A_ES_2_1_3	CLNS1A	ES	SERPINB8	-0.89	negative	0.02	ribonucleoprotein_complex_assembly	77
CLNS1A_ES_5_4_6	CLNS1A	ES	NLRC4	-0.76	negative	0.03	ribonucleoprotein_complex_assembly	47
CLNS1A_ES_5_4_6	CLNS1A	ES	SNX12	0.74	positive	0.04	ribonucleoprotein_complex_assembly	47
CLNS1A_ES_5_4_6	CLNS1A	ES	BST2	0.86	positive	0.01	ribonucleoprotein_complex_assembly	47
CLNS1A_ES_5_4_6	CLNS1A	ES	SNRPF	-0.9	negative	0.04	ribonucleoprotein_complex_assembly	47
CLNS1A_ES_5_4_6	CLNS1A	ES	DPM1	-0.9	negative	0.04	ribonucleoprotein_complex_assembly	47
CLNS1A_ES_5_4_6	CLNS1A	ES	CREG1	0.76	positive	0.03	ribonucleoprotein_complex_assembly	47
CLNS1A_ES_5_4_6	CLNS1A	ES	PIGK	0.9	positive	0.04	ribonucleoprotein_complex_assembly	47
CLNS1A_ES_5_4_6	CLNS1A	ES	CPSF6	-0.95	negative	0	ribonucleoprotein_complex_assembly	47
CLNS1A_ES_5_4_6	CLNS1A	ES	CLEC4D	0.9	positive	0.04	ribonucleoprotein_complex_assembly	47
CLNS1A_ES_5_4_6	CLNS1A	ES	DCTN4	-0.83	negative	0.04	ribonucleoprotein_complex_assembly	47
CLNS1A_ES_5_4_6	CLNS1A	ES	TSPAN14	0.89	positive	0.02	ribonucleoprotein_complex_assembly	47
CLNS1A_ES_5_4_6	CLNS1A	ES	EIF3F	-0.79	negative	0.02	ribonucleoprotein_complex_assembly	47
CLNS1A_ES_5_4_6	CLNS1A	ES	DAAM1	-0.9	negative	0.04	ribonucleoprotein_complex_assembly	47
CLNS1A_ES_5_4_6	CLNS1A	ES	STAT6	-0.83	negative	0.04	ribonucleoprotein_complex_assembly	47
CLNS1A_ES_5_4_6	CLNS1A	ES	CD109	-0.9	negative	0.04	ribonucleoprotein_complex_assembly	47
CLNS1A_ES_5_4_6	CLNS1A	ES	DKC1	-0.82	negative	0.01	ribonucleoprotein_complex_assembly	47
CLNS1A_ES_5_4_6	CLNS1A	ES	DNAJC19	0.9	positive	0.04	ribonucleoprotein_complex_assembly	47
CLNS1A_ES_5_4_6	CLNS1A	ES	EMC2	0.74	positive	0.04	ribonucleoprotein_complex_assembly	47
CLNS1A_ES_5_4_6	CLNS1A	ES	PTK2B	-0.76	negative	0.01	ribonucleoprotein_complex_assembly	47
CLNS1A_ES_5_4_6	CLNS1A	ES	NPTN	0.82	positive	0.02	ribonucleoprotein_complex_assembly	47
CLNS1A_ES_5_4_6	CLNS1A	ES	CISD1	-0.9	negative	0.04	ribonucleoprotein_complex_assembly	47
CLNS1A_ES_5_4_6	CLNS1A	ES	CST3	0.76	positive	0.01	ribonucleoprotein_complex_assembly	47
CLNS1A_ES_5_4_6	CLNS1A	ES	CP	0.9	positive	0.04	ribonucleoprotein_complex_assembly	47
CLNS1A_ES_5_4_6	CLNS1A	ES	HSPB1	0.72	positive	0.02	ribonucleoprotein_complex_assembly	47
CLNS1A_ES_5_4_6	CLNS1A	ES	FAHD1	-0.9	negative	0.04	ribonucleoprotein_complex_assembly	47
CLNS1A_ES_5_4_6	CLNS1A	ES	AHCYL2	0.72	positive	0.03	ribonucleoprotein_complex_assembly	47
CLNS1A_ES_5_4_6	CLNS1A	ES	ASAP1	-0.71	negative	0.05	ribonucleoprotein_complex_assembly	47
CLNS1A_ES_5_4_6	CLNS1A	ES	RAB33B	-0.83	negative	0.04	ribonucleoprotein_complex_assembly	47
CLNS1A_ES_5_4_6	CLNS1A	ES	GIMAP7	-0.9	negative	0.04	ribonucleoprotein_complex_assembly	47
CLNS1A_ES_5_4_6	CLNS1A	ES	GMPS	-0.9	negative	0.04	ribonucleoprotein_complex_assembly	47
CLNS1A_ES_5_4_6	CLNS1A	ES	RENBP	-0.9	negative	0.04	ribonucleoprotein_complex_assembly	47
CLNS1A_ES_5_4_6	CLNS1A	ES	TRIM25	-0.9	negative	0.04	ribonucleoprotein_complex_assembly	47
CLNS1A_ES_5_4_6	CLNS1A	ES	OGA	0.94	positive	0	ribonucleoprotein_complex_assembly	47
CLNS1A_ES_5_4_6	CLNS1A	ES	PAFAH1B3	-0.86	negative	0.01	ribonucleoprotein_complex_assembly	47
CLNS1A_ES_5_4_6	CLNS1A	ES	RPS5	0.9	positive	0.04	ribonucleoprotein_complex_assembly	47
CLNS1A_ES_5_4_6	CLNS1A	ES	CUL2	0.86	positive	0.01	ribonucleoprotein_complex_assembly	47
CLNS1A_ES_5_4_6	CLNS1A	ES	GPS1	-0.81	negative	0.01	ribonucleoprotein_complex_assembly	47
CLNS1A_ES_5_4_6	CLNS1A	ES	ERH	0.83	positive	0.01	ribonucleoprotein_complex_assembly	47
CLNS1A_ES_5_4_6	CLNS1A	ES	GSTM2	-0.9	negative	0.04	ribonucleoprotein_complex_assembly	47
CLNS1A_ES_5_4_6	CLNS1A	ES	CSNK2B	-0.89	negative	0.02	ribonucleoprotein_complex_assembly	47
CLNS1A_ES_5_4_6	CLNS1A	ES	LCK	-0.9	negative	0.04	ribonucleoprotein_complex_assembly	47
CLNS1A_ES_5_4_6	CLNS1A	ES	PSMC6	-0.81	negative	0	ribonucleoprotein_complex_assembly	47
CLNS1A_ES_5_4_6	CLNS1A	ES	PSMB7	-0.9	negative	0.04	ribonucleoprotein_complex_assembly	47
CLNS1A_ES_5_4_6	CLNS1A	ES	HBD	-0.76	negative	0	ribonucleoprotein_complex_assembly	47
CLNS1A_ES_5_4_6	CLNS1A	ES	PARP4	-0.9	negative	0.04	ribonucleoprotein_complex_assembly	47
CLNS1A_ES_5_4_6	CLNS1A	ES	GBP2	-0.83	negative	0.04	ribonucleoprotein_complex_assembly	47
CLNS1A_ES_5_4_6	CLNS1A	ES	SEMA4D	0.9	positive	0.04	ribonucleoprotein_complex_assembly	47
COPS7A_AD_1.2_1.1_2.4	COPS7A	AD	SUGT1	0.94	positive	0	protein_modification	28
COPS7A_AD_1.2_1.1_2.4	COPS7A	AD	WNK1	-0.9	negative	0.04	protein_modification	28
COPS7A_AD_1.2_1.1_2.4	COPS7A	AD	RNPS1	0.76	positive	0.03	protein_modification	28
COPS7A_AD_1.2_1.1_2.4	COPS7A	AD	DYNLL2	0.71	positive	0.02	protein_modification	28
COPS7A_AD_1.2_1.1_2.4	COPS7A	AD	SURF4	-0.81	negative	0.01	protein_modification	28
COPS7A_AD_1.2_1.1_2.4	COPS7A	AD	SPG11	0.94	positive	0	protein_modification	28
COPS7A_AD_1.2_1.1_2.4	COPS7A	AD	ACSF3	0.83	positive	0.04	protein_modification	28
COPS7A_AD_1.2_1.1_2.4	COPS7A	AD	LARS1	0.9	positive	0.04	protein_modification	28
COPS7A_AD_1.2_1.1_2.4	COPS7A	AD	RPL8	0.71	positive	0.01	protein_modification	28
COPS7A_AD_1.2_1.1_2.4	COPS7A	AD	CISD2	-0.73	negative	0.04	protein_modification	28
COPS7A_AD_1.2_1.1_2.4	COPS7A	AD	G3BP2	0.71	positive	0.05	protein_modification	28
COPS7A_AD_1.2_1.1_2.4	COPS7A	AD	TAOK1	0.71	positive	0.05	protein_modification	28
COPS7A_AD_1.2_1.1_2.4	COPS7A	AD	GSDMD	-0.9	negative	0.04	protein_modification	28
COPS7A_AD_1.2_1.1_2.4	COPS7A	AD	ARFIP1	-0.9	negative	0.04	protein_modification	28
COPS7A_AD_1.2_1.1_2.4	COPS7A	AD	API5	-0.9	negative	0.04	protein_modification	28
COPS7A_AD_1.2_1.1_2.4	COPS7A	AD	PBXIP1	0.9	positive	0.04	protein_modification	28
COPS7A_AD_1.2_1.1_2.4	COPS7A	AD	ARPC1A	-0.94	negative	0	protein_modification	28
COPS7A_AD_1.2_1.1_2.4	COPS7A	AD	BABAM2	0.93	positive	0	protein_modification	28
COPS7A_AD_1.2_1.1_2.4	COPS7A	AD	IGHG3	-0.73	negative	0	protein_modification	28
COPS7A_AD_1.2_1.1_2.4	COPS7A	AD	ATAD3B	0.71	positive	0.01	protein_modification	28
COPS7A_AD_1.2_1.1_2.4	COPS7A	AD	DDX39A	0.9	positive	0.04	protein_modification	28
COPS7A_AD_1.2_1.1_2.4	COPS7A	AD	SIAE	0.72	positive	0.03	protein_modification	28
COPS7A_AD_1.2_1.1_2.4	COPS7A	AD	NFATC2	0.9	positive	0.04	protein_modification	28
COPS7A_AD_1.2_1.1_2.4	COPS7A	AD	GCSH	-0.73	negative	0.02	protein_modification	28
COPS7A_AD_1.2_1.1_2.4	COPS7A	AD	CHMP4B	0.77	positive	0.01	protein_modification	28
COPS7A_AD_1.2_1.1_2.4	COPS7A	AD	RAD23A	-0.83	negative	0.04	protein_modification	28
COPS7A_AD_1.2_1.1_2.4	COPS7A	AD	RAB43	-0.82	negative	0.02	protein_modification	28
COPS7A_AD_1.2_1.1_2.4	COPS7A	AD	COPS7B	-0.9	negative	0	protein_modification	28
COPS7A_AD_1.2:1.3_1.1_2.4	COPS7A	AD	PCNP	-0.81	negative	0.01	protein_modification	36
COPS7A_AD_1.2:1.3_1.1_2.4	COPS7A	AD	GOLGB1	0.83	positive	0.04	protein_modification	36
COPS7A_AD_1.2:1.3_1.1_2.4	COPS7A	AD	TXN2	0.76	positive	0.03	protein_modification	36
COPS7A_AD_1.2:1.3_1.1_2.4	COPS7A	AD	TXNRD3NB	-0.9	negative	0.04	protein_modification	36
COPS7A_AD_1.2:1.3_1.1_2.4	COPS7A	AD	TOM1	0.81	positive	0	protein_modification	36
COPS7A_AD_1.2:1.3_1.1_2.4	COPS7A	AD	STK24	-0.8	negative	0.01	protein_modification	36
COPS7A_AD_1.2:1.3_1.1_2.4	COPS7A	AD	PCTP	0.9	positive	0.04	protein_modification	36
COPS7A_AD_1.2:1.3_1.1_2.4	COPS7A	AD	LTB4R	-0.8	negative	0	protein_modification	36
COPS7A_AD_1.2:1.3_1.1_2.4	COPS7A	AD	LRRC47	-0.86	negative	0.01	protein_modification	36
COPS7A_AD_1.2:1.3_1.1_2.4	COPS7A	AD	GAPVD1	-0.9	negative	0.04	protein_modification	36
COPS7A_AD_1.2:1.3_1.1_2.4	COPS7A	AD	MRPS36	0.9	positive	0	protein_modification	36
COPS7A_AD_1.2:1.3_1.1_2.4	COPS7A	AD	LGALS9	-0.81	negative	0	protein_modification	36
COPS7A_AD_1.2:1.3_1.1_2.4	COPS7A	AD	FBL	0.94	positive	0	protein_modification	36
COPS7A_AD_1.2:1.3_1.1_2.4	COPS7A	AD	FUCA1	-0.83	negative	0.01	protein_modification	36
COPS7A_AD_1.2:1.3_1.1_2.4	COPS7A	AD	DHX38	0.9	positive	0.04	protein_modification	36
COPS7A_AD_1.2:1.3_1.1_2.4	COPS7A	AD	SEC23B	-0.9	negative	0.04	protein_modification	36
COPS7A_AD_1.2:1.3_1.1_2.4	COPS7A	AD	PGM2L1	-0.9	negative	0.04	protein_modification	36
COPS7A_AD_1.2:1.3_1.1_2.4	COPS7A	AD	OFD1	-0.9	negative	0.04	protein_modification	36
COPS7A_AD_1.2:1.3_1.1_2.4	COPS7A	AD	LILRB3	0.77	positive	0	protein_modification	36
COPS7A_AD_1.2:1.3_1.1_2.4	COPS7A	AD	PURB	0.9	positive	0.04	protein_modification	36
COPS7A_AD_1.2:1.3_1.1_2.4	COPS7A	AD	PTP4A1	0.82	positive	0.02	protein_modification	36
COPS7A_AD_1.2:1.3_1.1_2.4	COPS7A	AD	REEP5	-0.8	negative	0.01	protein_modification	36
COPS7A_AD_1.2:1.3_1.1_2.4	COPS7A	AD	CD48	-0.9	negative	0.04	protein_modification	36
COPS7A_AD_1.2:1.3_1.1_2.4	COPS7A	AD	SH3BP1	-0.9	negative	0.04	protein_modification	36
COPS7A_AD_1.2:1.3_1.1_2.4	COPS7A	AD	GNA11	-0.83	negative	0.04	protein_modification	36
COPS7A_AD_1.2:1.3_1.1_2.4	COPS7A	AD	CD3G	-0.77	negative	0.02	protein_modification	36
COPS7A_AD_1.2:1.3_1.1_2.4	COPS7A	AD	RABGGTB	-0.72	negative	0.03	protein_modification	36
COPS7A_AD_1.2:1.3_1.1_2.4	COPS7A	AD	PEX11B	-0.89	negative	0.02	protein_modification	36
COPS7A_AD_1.2:1.3_1.1_2.4	COPS7A	AD	RCC1	-0.94	negative	0	protein_modification	36
COPS7A_AD_1.2:1.3_1.1_2.4	COPS7A	AD	SDHD	-0.83	negative	0.04	protein_modification	36
COPS7A_AD_1.2:1.3_1.1_2.4	COPS7A	AD	TOMM22	-0.96	negative	0	protein_modification	36
COPS7A_AD_1.2:1.3_1.1_2.4	COPS7A	AD	APOD	0.78	positive	0.01	protein_modification	36
COPS7A_AD_1.2:1.3_1.1_2.4	COPS7A	AD	POTEJ	0.71	positive	0.05	protein_modification	36
COPS7A_AD_1.2:1.3_1.1_2.4	COPS7A	AD	ARFIP1	-0.9	negative	0.04	protein_modification	36
COPS7A_AD_1.2:1.3_1.1_2.4	COPS7A	AD	NAP1L4	0.89	positive	0.02	protein_modification	36
COPS7A_AD_1.2:1.3_1.1_2.4	COPS7A	AD	PLCH1	-0.9	negative	0.04	protein_modification	36
COPS7A_AD_1.3_1.2_2.4	COPS7A	AD	TMED8	-0.89	negative	0.01	protein_modification	45
COPS7A_AD_1.3_1.2_2.4	COPS7A	AD	FUCA1	-0.81	negative	0	protein_modification	45
COPS7A_AD_1.3_1.2_2.4	COPS7A	AD	UCHL5	-0.76	negative	0.03	protein_modification	45
COPS7A_AD_1.3_1.2_2.4	COPS7A	AD	CIB1	-0.71	negative	0.01	protein_modification	45
COPS7A_AD_1.3_1.2_2.4	COPS7A	AD	SERPING1	0.79	positive	0.03	protein_modification	45
COPS7A_AD_1.3_1.2_2.4	COPS7A	AD	LARS1	-0.89	negative	0.02	protein_modification	45
COPS7A_AD_1.3_1.2_2.4	COPS7A	AD	ARPC1A	0.83	positive	0.01	protein_modification	45
COPS7A_AD_1.3_1.2_2.4	COPS7A	AD	RPLP1	-0.71	negative	0.05	protein_modification	45
COPS7A_AD_1.3_1.2_2.4	COPS7A	AD	DEGS1	-0.83	negative	0.04	protein_modification	45
COPS7A_AD_1.3_1.2_2.4	COPS7A	AD	OSCAR	0.74	positive	0.02	protein_modification	45
COPS7A_AD_1.3_1.2_2.4	COPS7A	AD	NLRX1	-0.74	negative	0	protein_modification	45
COPS7A_AD_1.3_1.2_2.4	COPS7A	AD	SEC23B	-0.9	negative	0.04	protein_modification	45
COPS7A_AD_1.3_1.2_2.4	COPS7A	AD	EIF2A	-0.79	negative	0.04	protein_modification	45
COPS7A_AD_1.3_1.2_2.4	COPS7A	AD	AP5Z1	0.94	positive	0	protein_modification	45
COPS7A_AD_1.3_1.2_2.4	COPS7A	AD	COMMD3	-0.71	negative	0	protein_modification	45
COPS7A_AD_1.3_1.2_2.4	COPS7A	AD	H2BU1	-0.9	negative	0.04	protein_modification	45
COPS7A_AD_1.3_1.2_2.4	COPS7A	AD	VPS36	-0.79	negative	0.01	protein_modification	45
COPS7A_AD_1.3_1.2_2.4	COPS7A	AD	ACAD8	-0.74	negative	0.04	protein_modification	45
COPS7A_AD_1.3_1.2_2.4	COPS7A	AD	NXF1	-0.9	negative	0.04	protein_modification	45
COPS7A_AD_1.3_1.2_2.4	COPS7A	AD	PCCA	-0.84	negative	0.04	protein_modification	45
COPS7A_AD_1.3_1.2_2.4	COPS7A	AD	AFAP1L1	-0.98	negative	0	protein_modification	45
COPS7A_AD_1.3_1.2_2.4	COPS7A	AD	EIPR1	0.94	positive	0	protein_modification	45
COPS7A_AD_1.3_1.2_2.4	COPS7A	AD	ATP2B4	-0.83	negative	0.04	protein_modification	45
COPS7A_AD_1.3_1.2_2.4	COPS7A	AD	FKBP3	-0.9	negative	0.04	protein_modification	45
COPS7A_AD_1.3_1.2_2.4	COPS7A	AD	PDE6D	0.93	positive	0	protein_modification	45
COPS7A_AD_1.3_1.2_2.4	COPS7A	AD	TLE3	0.79	positive	0.04	protein_modification	45
COPS7A_AD_1.3_1.2_2.4	COPS7A	AD	SURF4	0.72	positive	0.02	protein_modification	45
COPS7A_AD_1.3_1.2_2.4	COPS7A	AD	DYRK1A	-0.74	negative	0.02	protein_modification	45
COPS7A_AD_1.3_1.2_2.4	COPS7A	AD	CFH	0.75	positive	0.02	protein_modification	45
COPS7A_AD_1.3_1.2_2.4	COPS7A	AD	MICU1	0.94	positive	0	protein_modification	45
COPS7A_AD_1.3_1.2_2.4	COPS7A	AD	PRMT5	0.89	positive	0.02	protein_modification	45
COPS7A_AD_1.3_1.2_2.4	COPS7A	AD	NOP9	-0.9	negative	0.04	protein_modification	45
COPS7A_AD_1.3_1.2_2.4	COPS7A	AD	TRIP12	-0.94	negative	0	protein_modification	45
COPS7A_AD_1.3_1.2_2.4	COPS7A	AD	UBR1	-0.83	negative	0.04	protein_modification	45
COPS7A_AD_1.3_1.2_2.4	COPS7A	AD	ABAT	-0.89	negative	0.02	protein_modification	45
COPS7A_AD_1.3_1.2_2.4	COPS7A	AD	PTPMT1	-0.83	negative	0.04	protein_modification	45
COPS7A_AD_1.3_1.2_2.4	COPS7A	AD	HDC	0.83	positive	0.01	protein_modification	45
COPS7A_AD_1.3_1.2_2.4	COPS7A	AD	PPAT	-0.9	negative	0.04	protein_modification	45
COPS7A_AD_1.3_1.2_2.4	COPS7A	AD	PRMT1	0.74	positive	0.01	protein_modification	45
COPS7A_AD_1.3_1.2_2.4	COPS7A	AD	PITRM1	-0.76	negative	0.01	protein_modification	45
COPS7A_AD_1.3_1.2_2.4	COPS7A	AD	TAOK1	-0.79	negative	0.04	protein_modification	45
COPS7A_AD_1.3_1.2_2.4	COPS7A	AD	ATE1	-0.83	negative	0.04	protein_modification	45
COPS7A_AD_1.3_1.2_2.4	COPS7A	AD	NAP1L4	0.79	positive	0.02	protein_modification	45
COPS7A_AD_1.3_1.2_2.4	COPS7A	AD	C1R	-0.71	negative	0.01	protein_modification	45
COPS7A_AD_1.3_1.2_2.4	COPS7A	AD	GBA	-0.71	negative	0.01	protein_modification	45
COPS7A_AP_1.1_NA_NA	COPS7A	AP	RPIA	-0.79	negative	0.04	protein_modification	39
COPS7A_AP_1.1_NA_NA	COPS7A	AP	AK3	-0.9	negative	0.04	protein_modification	39
COPS7A_AP_1.1_NA_NA	COPS7A	AP	TNPO1	-0.9	negative	0.04	protein_modification	39
COPS7A_AP_1.1_NA_NA	COPS7A	AP	ADSS2	0.96	positive	0	protein_modification	39
COPS7A_AP_1.1_NA_NA	COPS7A	AP	HDAC2	0.9	positive	0.04	protein_modification	39
COPS7A_AP_1.1_NA_NA	COPS7A	AP	SSR4	-0.79	negative	0.04	protein_modification	39
COPS7A_AP_1.1_NA_NA	COPS7A	AP	PPIH	0.83	positive	0.04	protein_modification	39
COPS7A_AP_1.1_NA_NA	COPS7A	AP	ACAT2	0.89	positive	0.02	protein_modification	39
COPS7A_AP_1.1_NA_NA	COPS7A	AP	COPS8	-0.83	negative	0.04	protein_modification	39
COPS7A_AP_1.1_NA_NA	COPS7A	AP	MAGOH	0.89	positive	0.01	protein_modification	39
COPS7A_AP_1.1_NA_NA	COPS7A	AP	ETHE1	0.79	positive	0.04	protein_modification	39
COPS7A_AP_1.1_NA_NA	COPS7A	AP	RAB1A	-0.89	negative	0.02	protein_modification	39
COPS7A_AP_1.1_NA_NA	COPS7A	AP	SPCS3	0.83	positive	0.04	protein_modification	39
COPS7A_AP_1.1_NA_NA	COPS7A	AP	NANS	0.82	positive	0.02	protein_modification	39
COPS7A_AP_1.1_NA_NA	COPS7A	AP	ABRACL	0.9	positive	0.04	protein_modification	39
COPS7A_AP_1.1_NA_NA	COPS7A	AP	RPL7A	0.94	positive	0	protein_modification	39
COPS7A_AP_1.1_NA_NA	COPS7A	AP	PSMC4	-0.9	negative	0.04	protein_modification	39
COPS7A_AP_1.1_NA_NA	COPS7A	AP	SRSF3	0.94	positive	0	protein_modification	39
COPS7A_AP_1.1_NA_NA	COPS7A	AP	PSMB10	-0.79	negative	0.04	protein_modification	39
COPS7A_AP_1.1_NA_NA	COPS7A	AP	ACADS	-0.9	negative	0.04	protein_modification	39
COPS7A_AP_1.1_NA_NA	COPS7A	AP	TUBB4B	-0.86	negative	0.01	protein_modification	39
COPS7A_AP_1.1_NA_NA	COPS7A	AP	RPS7	0.9	positive	0.04	protein_modification	39
COPS7A_AP_1.1_NA_NA	COPS7A	AP	EIF3A	-0.79	negative	0.04	protein_modification	39
COPS7A_AP_1.1_NA_NA	COPS7A	AP	H2AC4	0.9	positive	0.04	protein_modification	39
COPS7A_AP_1.1_NA_NA	COPS7A	AP	SARS1	0.9	positive	0.04	protein_modification	39
COPS7A_AP_1.1_NA_NA	COPS7A	AP	EEF1A1	0.79	positive	0.04	protein_modification	39
COPS7A_AP_1.1_NA_NA	COPS7A	AP	GSTM3	-0.9	negative	0.04	protein_modification	39
COPS7A_AP_1.1_NA_NA	COPS7A	AP	HINT1	0.96	positive	0	protein_modification	39
COPS7A_AP_1.1_NA_NA	COPS7A	AP	ADA	0.79	positive	0.04	protein_modification	39
COPS7A_AP_1.1_NA_NA	COPS7A	AP	GOT1	0.83	positive	0.04	protein_modification	39
COPS7A_AP_1.1_NA_NA	COPS7A	AP	HLA-A	-0.89	negative	0.01	protein_modification	39
COPS7A_AP_1.1_NA_NA	COPS7A	AP	TBCB	0.82	positive	0.02	protein_modification	39
COPS7A_AP_1.1_NA_NA	COPS7A	AP	CLEC12A	0.89	positive	0.01	protein_modification	39
COPS7A_AP_1.1_NA_NA	COPS7A	AP	PRDX5	0.89	positive	0.01	protein_modification	39
COPS7A_AP_1.1_NA_NA	COPS7A	AP	HLA-B	-0.86	negative	0.01	protein_modification	39
COPS7A_AP_1.1_NA_NA	COPS7A	AP	ALOX5AP	0.86	positive	0.01	protein_modification	39
COPS7A_AP_1.1_NA_NA	COPS7A	AP	SORL1	-0.9	negative	0.04	protein_modification	39
COPS7A_AP_1.1_NA_NA	COPS7A	AP	PADI4	0.89	positive	0.01	protein_modification	39
COPS7A_AP_1.1_NA_NA	COPS7A	AP	RPL23A	0.89	positive	0.02	protein_modification	39
COPS7A_AP_2.1_NA_NA	COPS7A	AP	SSR4	0.79	positive	0.04	protein_modification	39
COPS7A_AP_2.1_NA_NA	COPS7A	AP	SORL1	0.9	positive	0.04	protein_modification	39
COPS7A_AP_2.1_NA_NA	COPS7A	AP	MAGOH	-0.89	negative	0.01	protein_modification	39
COPS7A_AP_2.1_NA_NA	COPS7A	AP	RPL23A	-0.89	negative	0.02	protein_modification	39
COPS7A_AP_2.1_NA_NA	COPS7A	AP	PSMB10	0.79	positive	0.04	protein_modification	39
COPS7A_AP_2.1_NA_NA	COPS7A	AP	SRSF3	-0.94	negative	0	protein_modification	39
COPS7A_AP_2.1_NA_NA	COPS7A	AP	PPIH	-0.83	negative	0.04	protein_modification	39
COPS7A_AP_2.1_NA_NA	COPS7A	AP	TUBB4B	0.86	positive	0.01	protein_modification	39
COPS7A_AP_2.1_NA_NA	COPS7A	AP	COPS8	0.83	positive	0.04	protein_modification	39
COPS7A_AP_2.1_NA_NA	COPS7A	AP	PRDX5	-0.89	negative	0.01	protein_modification	39
COPS7A_AP_2.1_NA_NA	COPS7A	AP	SARS1	-0.9	negative	0.04	protein_modification	39
COPS7A_AP_2.1_NA_NA	COPS7A	AP	RPIA	0.79	positive	0.04	protein_modification	39
COPS7A_AP_2.1_NA_NA	COPS7A	AP	H2AC4	-0.9	negative	0.04	protein_modification	39
COPS7A_AP_2.1_NA_NA	COPS7A	AP	RPS7	-0.9	negative	0.04	protein_modification	39
COPS7A_AP_2.1_NA_NA	COPS7A	AP	ADA	-0.79	negative	0.04	protein_modification	39
COPS7A_AP_2.1_NA_NA	COPS7A	AP	HLA-B	0.86	positive	0.01	protein_modification	39
COPS7A_AP_2.1_NA_NA	COPS7A	AP	ABRACL	-0.9	negative	0.04	protein_modification	39
COPS7A_AP_2.1_NA_NA	COPS7A	AP	EEF1A1	-0.79	negative	0.04	protein_modification	39
COPS7A_AP_2.1_NA_NA	COPS7A	AP	TBCB	-0.82	negative	0.02	protein_modification	39
COPS7A_AP_2.1_NA_NA	COPS7A	AP	GSTM3	0.9	positive	0.04	protein_modification	39
COPS7A_AP_2.1_NA_NA	COPS7A	AP	ACADS	0.9	positive	0.04	protein_modification	39
COPS7A_AP_2.1_NA_NA	COPS7A	AP	RAB1A	0.89	positive	0.02	protein_modification	39
COPS7A_AP_2.1_NA_NA	COPS7A	AP	ALOX5AP	-0.86	negative	0.01	protein_modification	39
COPS7A_AP_2.1_NA_NA	COPS7A	AP	HLA-A	0.89	positive	0.01	protein_modification	39
COPS7A_AP_2.1_NA_NA	COPS7A	AP	GOT1	-0.83	negative	0.04	protein_modification	39
COPS7A_AP_2.1_NA_NA	COPS7A	AP	RPL7A	-0.94	negative	0	protein_modification	39
COPS7A_AP_2.1_NA_NA	COPS7A	AP	PSMC4	0.9	positive	0.04	protein_modification	39
COPS7A_AP_2.1_NA_NA	COPS7A	AP	NANS	-0.82	negative	0.02	protein_modification	39
COPS7A_AP_2.1_NA_NA	COPS7A	AP	ADSS2	-0.96	negative	0	protein_modification	39
COPS7A_AP_2.1_NA_NA	COPS7A	AP	SPCS3	-0.83	negative	0.04	protein_modification	39
COPS7A_AP_2.1_NA_NA	COPS7A	AP	EIF3A	0.79	positive	0.04	protein_modification	39
COPS7A_AP_2.1_NA_NA	COPS7A	AP	HDAC2	-0.9	negative	0.04	protein_modification	39
COPS7A_AP_2.1_NA_NA	COPS7A	AP	CLEC12A	-0.89	negative	0.01	protein_modification	39
COPS7A_AP_2.1_NA_NA	COPS7A	AP	ACAT2	-0.89	negative	0.02	protein_modification	39
COPS7A_AP_2.1_NA_NA	COPS7A	AP	PADI4	-0.89	negative	0.01	protein_modification	39
COPS7A_AP_2.1_NA_NA	COPS7A	AP	ETHE1	-0.79	negative	0.04	protein_modification	39
COPS7A_AP_2.1_NA_NA	COPS7A	AP	HINT1	-0.96	negative	0	protein_modification	39
COPS7A_AP_2.1_NA_NA	COPS7A	AP	AK3	0.9	positive	0.04	protein_modification	39
COPS7A_AP_2.1_NA_NA	COPS7A	AP	TNPO1	0.9	positive	0.04	protein_modification	39
COPS7A_ES_6_2.4_7	COPS7A	ES	ALG5	0.73	positive	0.02	protein_modification	35
COPS7A_ES_6_2.4_7	COPS7A	ES	PTPRA	-0.86	negative	0.01	protein_modification	35
COPS7A_ES_6_2.4_7	COPS7A	ES	SELENOF	-0.86	negative	0.01	protein_modification	35
COPS7A_ES_6_2.4_7	COPS7A	ES	NDUFB2	0.9	positive	0.04	protein_modification	35
COPS7A_ES_6_2.4_7	COPS7A	ES	EMC10	0.89	positive	0.02	protein_modification	35
COPS7A_ES_6_2.4_7	COPS7A	ES	ARHGAP32	-0.9	negative	0.04	protein_modification	35
COPS7A_ES_6_2.4_7	COPS7A	ES	NECAP1	-0.9	negative	0.04	protein_modification	35
COPS7A_ES_6_2.4_7	COPS7A	ES	SEC24D	0.9	positive	0.04	protein_modification	35
COPS7A_ES_6_2.4_7	COPS7A	ES	RPL17	-0.9	negative	0	protein_modification	35
COPS7A_ES_6_2.4_7	COPS7A	ES	SH3GLB2	0.9	positive	0.04	protein_modification	35
COPS7A_ES_6_2.4_7	COPS7A	ES	RAB43	-0.72	negative	0.03	protein_modification	35
COPS7A_ES_6_2.4_7	COPS7A	ES	HMGN1	-0.79	negative	0	protein_modification	35
COPS7A_ES_6_2.4_7	COPS7A	ES	GAPVD1	0.82	positive	0.02	protein_modification	35
COPS7A_ES_6_2.4_7	COPS7A	ES	EIF4H	-0.9	negative	0.04	protein_modification	35
COPS7A_ES_6_2.4_7	COPS7A	ES	VPS37B	-0.74	negative	0.01	protein_modification	35
COPS7A_ES_6_2.4_7	COPS7A	ES	ACSF3	0.89	positive	0.02	protein_modification	35
COPS7A_ES_6_2.4_7	COPS7A	ES	NRGN	-0.73	negative	0	protein_modification	35
COPS7A_ES_6_2.4_7	COPS7A	ES	TAP2	-0.74	negative	0.04	protein_modification	35
COPS7A_ES_6_2.4_7	COPS7A	ES	PLXNC1	0.79	positive	0.01	protein_modification	35
COPS7A_ES_6_2.4_7	COPS7A	ES	ELMOD2	0.83	positive	0.04	protein_modification	35
COPS7A_ES_6_2.4_7	COPS7A	ES	PKHD1L1	-0.94	negative	0	protein_modification	35
COPS7A_ES_6_2.4_7	COPS7A	ES	PAK3	-0.95	negative	0	protein_modification	35
COPS7A_ES_6_2.4_7	COPS7A	ES	SNAP29	0.89	positive	0.02	protein_modification	35
COPS7A_ES_6_2.4_7	COPS7A	ES	ITSN2	0.86	positive	0.01	protein_modification	35
COPS7A_ES_6_2.4_7	COPS7A	ES	NME3	-0.79	negative	0.02	protein_modification	35
COPS7A_ES_6_2.4_7	COPS7A	ES	DENND3	-0.9	negative	0.04	protein_modification	35
COPS7A_ES_6_2.4_7	COPS7A	ES	DEGS1	-0.94	negative	0	protein_modification	35
COPS7A_ES_6_2.4_7	COPS7A	ES	SLC35A4	-0.74	negative	0	protein_modification	35
COPS7A_ES_6_2.4_7	COPS7A	ES	CYP4F2	0.9	positive	0.04	protein_modification	35
COPS7A_ES_6_2.4_7	COPS7A	ES	CLDN5	-0.93	negative	0	protein_modification	35
COPS7A_ES_6_2.4_7	COPS7A	ES	APBA1	-0.94	negative	0	protein_modification	35
COPS7A_ES_6_2.4_7	COPS7A	ES	CD74	0.93	positive	0	protein_modification	35
COPS7A_ES_6_2.4_7	COPS7A	ES	NAPG	-0.72	negative	0.03	protein_modification	35
COPS7A_ES_6_2.4_7	COPS7A	ES	RPL30	0.76	positive	0	protein_modification	35
COPS7A_ES_6_2.4_7	COPS7A	ES	HDC	-0.77	negative	0.02	protein_modification	35
CPSF7_AA_7.1_3_7.2	CPSF7	AA	NDUFA7	-0.83	negative	0.04	ribonucleoprotein_complex_assembly	50
CPSF7_AA_7.1_3_7.2	CPSF7	AA	SEPTIN11	0.73	positive	0.01	ribonucleoprotein_complex_assembly	50
CPSF7_AA_7.1_3_7.2	CPSF7	AA	DCUN1D1	-0.9	negative	0.04	ribonucleoprotein_complex_assembly	50
CPSF7_AA_7.1_3_7.2	CPSF7	AA	CASP8	0.71	positive	0.05	ribonucleoprotein_complex_assembly	50
CPSF7_AA_7.1_3_7.2	CPSF7	AA	LSM4	-0.8	negative	0	ribonucleoprotein_complex_assembly	50
CPSF7_AA_7.1_3_7.2	CPSF7	AA	RPL35	0.9	positive	0.04	ribonucleoprotein_complex_assembly	50
CPSF7_AA_7.1_3_7.2	CPSF7	AA	RPS16	-0.76	negative	0.03	ribonucleoprotein_complex_assembly	50
CPSF7_AA_7.1_3_7.2	CPSF7	AA	SUB1	-0.76	negative	0	ribonucleoprotein_complex_assembly	50
CPSF7_AA_7.1_3_7.2	CPSF7	AA	RTCA	-0.83	negative	0.04	ribonucleoprotein_complex_assembly	50
CPSF7_AA_7.1_3_7.2	CPSF7	AA	POFUT1	-0.9	negative	0.04	ribonucleoprotein_complex_assembly	50
CPSF7_AA_7.1_3_7.2	CPSF7	AA	LXN	-0.94	negative	0	ribonucleoprotein_complex_assembly	50
CPSF7_AA_7.1_3_7.2	CPSF7	AA	MRI1	0.9	positive	0.04	ribonucleoprotein_complex_assembly	50
CPSF7_AA_7.1_3_7.2	CPSF7	AA	OGA	0.9	positive	0.04	ribonucleoprotein_complex_assembly	50
CPSF7_AA_7.1_3_7.2	CPSF7	AA	HGS	-0.73	negative	0.01	ribonucleoprotein_complex_assembly	50
CPSF7_AA_7.1_3_7.2	CPSF7	AA	TXNIP	-0.9	negative	0.04	ribonucleoprotein_complex_assembly	50
CPSF7_AA_7.1_3_7.2	CPSF7	AA	VBP1	-0.72	negative	0.03	ribonucleoprotein_complex_assembly	50
CPSF7_AA_7.1_3_7.2	CPSF7	AA	ACADSB	0.82	positive	0.02	ribonucleoprotein_complex_assembly	50
CPSF7_AA_7.1_3_7.2	CPSF7	AA	RPS27	0.79	positive	0.01	ribonucleoprotein_complex_assembly	50
CPSF7_AA_7.1_3_7.2	CPSF7	AA	NAGA	-0.71	negative	0.02	ribonucleoprotein_complex_assembly	50
CPSF7_AA_7.1_3_7.2	CPSF7	AA	BORCS7	0.9	positive	0.04	ribonucleoprotein_complex_assembly	50
CPSF7_AA_7.1_3_7.2	CPSF7	AA	FKBP15	0.94	positive	0	ribonucleoprotein_complex_assembly	50
CPSF7_AA_7.1_3_7.2	CPSF7	AA	H1-0	0.83	positive	0.04	ribonucleoprotein_complex_assembly	50
CPSF7_AA_7.1_3_7.2	CPSF7	AA	SLC44A1	0.79	positive	0.04	ribonucleoprotein_complex_assembly	50
CPSF7_AA_7.1_3_7.2	CPSF7	AA	DBT	0.9	positive	0.04	ribonucleoprotein_complex_assembly	50
CPSF7_AA_7.1_3_7.2	CPSF7	AA	ALDH6A1	0.71	positive	0.05	ribonucleoprotein_complex_assembly	50
CPSF7_AA_7.1_3_7.2	CPSF7	AA	ASB16	0.86	positive	0.01	ribonucleoprotein_complex_assembly	50
CPSF7_AA_7.1_3_7.2	CPSF7	AA	RALA	-0.72	negative	0.01	ribonucleoprotein_complex_assembly	50
CPSF7_AA_7.1_3_7.2	CPSF7	AA	TRAPPC6B	0.78	positive	0.01	ribonucleoprotein_complex_assembly	50
CPSF7_AA_7.1_3_7.2	CPSF7	AA	HPRT1	-0.71	negative	0	ribonucleoprotein_complex_assembly	50
CPSF7_AA_7.1_3_7.2	CPSF7	AA	PFDN4	-0.9	negative	0.04	ribonucleoprotein_complex_assembly	50
CPSF7_AA_7.1_3_7.2	CPSF7	AA	FAH	-0.71	negative	0.01	ribonucleoprotein_complex_assembly	50
CPSF7_AA_7.1_3_7.2	CPSF7	AA	CNPY3	0.77	positive	0	ribonucleoprotein_complex_assembly	50
CPSF7_AA_7.1_3_7.2	CPSF7	AA	ATP5F1D	0.74	positive	0	ribonucleoprotein_complex_assembly	50
CPSF7_AA_7.1_3_7.2	CPSF7	AA	ZNF282	0.88	positive	0	ribonucleoprotein_complex_assembly	50
CPSF7_AA_7.1_3_7.2	CPSF7	AA	NAB2	0.93	positive	0	ribonucleoprotein_complex_assembly	50
CPSF7_AA_7.1_3_7.2	CPSF7	AA	EIF3H	0.9	positive	0.04	ribonucleoprotein_complex_assembly	50
CPSF7_AA_7.1_3_7.2	CPSF7	AA	H2BC11	0.74	positive	0	ribonucleoprotein_complex_assembly	50
CPSF7_AA_7.1_3_7.2	CPSF7	AA	HIBADH	-0.79	negative	0.02	ribonucleoprotein_complex_assembly	50
CPSF7_AA_7.1_3_7.2	CPSF7	AA	TRAPPC3	0.9	positive	0	ribonucleoprotein_complex_assembly	50
CPSF7_AA_7.1_3_7.2	CPSF7	AA	NAXE	-0.88	negative	0	ribonucleoprotein_complex_assembly	50
CPSF7_AA_7.1_3_7.2	CPSF7	AA	PPIH	-0.83	negative	0.01	ribonucleoprotein_complex_assembly	50
CPSF7_AA_7.1_3_7.2	CPSF7	AA	PTK2B	-0.75	negative	0.02	ribonucleoprotein_complex_assembly	50
CPSF7_AA_7.1_3_7.2	CPSF7	AA	HSD3B1	0.83	positive	0.04	ribonucleoprotein_complex_assembly	50
CPSF7_AA_7.1_3_7.2	CPSF7	AA	SYNCRIP	-0.82	negative	0	ribonucleoprotein_complex_assembly	50
CPSF7_AA_7.1_3_7.2	CPSF7	AA	RPS13	-0.86	negative	0.01	ribonucleoprotein_complex_assembly	50
CPSF7_AA_7.1_3_7.2	CPSF7	AA	YBX1	0.9	positive	0.04	ribonucleoprotein_complex_assembly	50
CPSF7_AA_7.1_3_7.2	CPSF7	AA	HEBP1	-0.75	negative	0.01	ribonucleoprotein_complex_assembly	50
CPSF7_AA_7.1_3_7.2	CPSF7	AA	TIMM13	0.94	positive	0	ribonucleoprotein_complex_assembly	50
CPSF7_AA_7.1_3_7.2	CPSF7	AA	SULT1A1	0.9	positive	0.04	ribonucleoprotein_complex_assembly	50
CPSF7_AA_7.1_3_7.2	CPSF7	AA	PPP1R7	0.89	positive	0.02	ribonucleoprotein_complex_assembly	50
CPSF7_AD_1.2:1.3_1.1_2.2	CPSF7	AD	GM2A	-0.95	negative	0	ribonucleoprotein_complex_assembly	71
CPSF7_AD_1.2:1.3_1.1_2.2	CPSF7	AD	ZC3HAV1	0.9	positive	0.04	ribonucleoprotein_complex_assembly	71
CPSF7_AD_1.2:1.3_1.1_2.2	CPSF7	AD	CD53	-0.82	negative	0.02	ribonucleoprotein_complex_assembly	71
CPSF7_AD_1.2:1.3_1.1_2.2	CPSF7	AD	RTCA	0.86	positive	0.01	ribonucleoprotein_complex_assembly	71
CPSF7_AD_1.2:1.3_1.1_2.2	CPSF7	AD	NT5DC1	0.86	positive	0.01	ribonucleoprotein_complex_assembly	71
CPSF7_AD_1.2:1.3_1.1_2.2	CPSF7	AD	PSMD12	0.74	positive	0.04	ribonucleoprotein_complex_assembly	71
CPSF7_AD_1.2:1.3_1.1_2.2	CPSF7	AD	NLRC4	0.74	positive	0.04	ribonucleoprotein_complex_assembly	71
CPSF7_AD_1.2:1.3_1.1_2.2	CPSF7	AD	SLC44A1	-0.75	negative	0.02	ribonucleoprotein_complex_assembly	71
CPSF7_AD_1.2:1.3_1.1_2.2	CPSF7	AD	RPL10A	0.73	positive	0.01	ribonucleoprotein_complex_assembly	71
CPSF7_AD_1.2:1.3_1.1_2.2	CPSF7	AD	IMPDH1	-0.77	negative	0.01	ribonucleoprotein_complex_assembly	71
CPSF7_AD_1.2:1.3_1.1_2.2	CPSF7	AD	RABL6	-0.9	negative	0.04	ribonucleoprotein_complex_assembly	71
CPSF7_AD_1.2:1.3_1.1_2.2	CPSF7	AD	APBB1IP	-0.73	negative	0	ribonucleoprotein_complex_assembly	71
CPSF7_AD_1.2:1.3_1.1_2.2	CPSF7	AD	CNOT1	0.81	positive	0.01	ribonucleoprotein_complex_assembly	71
CPSF7_AD_1.2:1.3_1.1_2.2	CPSF7	AD	JAM3	-0.9	negative	0.04	ribonucleoprotein_complex_assembly	71
CPSF7_AD_1.2:1.3_1.1_2.2	CPSF7	AD	ERMP1	-0.9	negative	0.04	ribonucleoprotein_complex_assembly	71
CPSF7_AD_1.2:1.3_1.1_2.2	CPSF7	AD	HNRNPA0	0.96	positive	0	ribonucleoprotein_complex_assembly	71
CPSF7_AD_1.2:1.3_1.1_2.2	CPSF7	AD	EMC2	0.83	positive	0.04	ribonucleoprotein_complex_assembly	71
CPSF7_AD_1.2:1.3_1.1_2.2	CPSF7	AD	RPS6KA3	0.82	positive	0.01	ribonucleoprotein_complex_assembly	71
CPSF7_AD_1.2:1.3_1.1_2.2	CPSF7	AD	NCF1B	0.77	positive	0.01	ribonucleoprotein_complex_assembly	71
CPSF7_AD_1.2:1.3_1.1_2.2	CPSF7	AD	ENPP4	0.89	positive	0.02	ribonucleoprotein_complex_assembly	71
CPSF7_AD_1.2:1.3_1.1_2.2	CPSF7	AD	RER1	-0.83	negative	0.04	ribonucleoprotein_complex_assembly	71
CPSF7_AD_1.2:1.3_1.1_2.2	CPSF7	AD	CLINT1	-0.74	negative	0	ribonucleoprotein_complex_assembly	71
CPSF7_AD_1.2:1.3_1.1_2.2	CPSF7	AD	RPS4X	0.88	positive	0	ribonucleoprotein_complex_assembly	71
CPSF7_AD_1.2:1.3_1.1_2.2	CPSF7	AD	POFUT1	-0.89	negative	0.02	ribonucleoprotein_complex_assembly	71
CPSF7_AD_1.2:1.3_1.1_2.2	CPSF7	AD	ANP32B	0.81	positive	0.01	ribonucleoprotein_complex_assembly	71
CPSF7_AD_1.2:1.3_1.1_2.2	CPSF7	AD	B2M	-0.74	negative	0	ribonucleoprotein_complex_assembly	71
CPSF7_AD_1.2:1.3_1.1_2.2	CPSF7	AD	NCBP1	0.88	positive	0	ribonucleoprotein_complex_assembly	71
CPSF7_AD_1.2:1.3_1.1_2.2	CPSF7	AD	PSPC1	0.76	positive	0.03	ribonucleoprotein_complex_assembly	71
CPSF7_AD_1.2:1.3_1.1_2.2	CPSF7	AD	NAE1	0.83	positive	0.04	ribonucleoprotein_complex_assembly	71
CPSF7_AD_1.2:1.3_1.1_2.2	CPSF7	AD	RAD21	0.96	positive	0	ribonucleoprotein_complex_assembly	71
CPSF7_AD_1.2:1.3_1.1_2.2	CPSF7	AD	ETFB	-0.72	negative	0	ribonucleoprotein_complex_assembly	71
CPSF7_AD_1.2:1.3_1.1_2.2	CPSF7	AD	LRRK2	0.9	positive	0.04	ribonucleoprotein_complex_assembly	71
CPSF7_AD_1.2:1.3_1.1_2.2	CPSF7	AD	NAAA	0.89	positive	0.02	ribonucleoprotein_complex_assembly	71
CPSF7_AD_1.2:1.3_1.1_2.2	CPSF7	AD	EIF3CL	0.8	positive	0	ribonucleoprotein_complex_assembly	71
CPSF7_AD_1.2:1.3_1.1_2.2	CPSF7	AD	UBR4	-0.86	negative	0.01	ribonucleoprotein_complex_assembly	71
CPSF7_AD_1.2:1.3_1.1_2.2	CPSF7	AD	CASP1	0.76	positive	0	ribonucleoprotein_complex_assembly	71
CPSF7_AD_1.2:1.3_1.1_2.2	CPSF7	AD	CYB5R1	0.9	positive	0.04	ribonucleoprotein_complex_assembly	71
CPSF7_AD_1.2:1.3_1.1_2.2	CPSF7	AD	ATP5F1E	0.9	positive	0.04	ribonucleoprotein_complex_assembly	71
CPSF7_AD_1.2:1.3_1.1_2.2	CPSF7	AD	PXN	0.9	positive	0.04	ribonucleoprotein_complex_assembly	71
CPSF7_AD_1.2:1.3_1.1_2.2	CPSF7	AD	SCFD1	0.9	positive	0.04	ribonucleoprotein_complex_assembly	71
CPSF7_AD_1.2:1.3_1.1_2.2	CPSF7	AD	CDC37	0.72	positive	0.03	ribonucleoprotein_complex_assembly	71
CPSF7_AD_1.2:1.3_1.1_2.2	CPSF7	AD	CCAR1	0.86	positive	0.01	ribonucleoprotein_complex_assembly	71
CPSF7_AD_1.2:1.3_1.1_2.2	CPSF7	AD	PSMD14	0.83	positive	0.04	ribonucleoprotein_complex_assembly	71
CPSF7_AD_1.2:1.3_1.1_2.2	CPSF7	AD	LRRC25	-0.82	negative	0.02	ribonucleoprotein_complex_assembly	71
CPSF7_AD_1.2:1.3_1.1_2.2	CPSF7	AD	ARHGAP9	0.82	positive	0.02	ribonucleoprotein_complex_assembly	71
CPSF7_AD_1.2:1.3_1.1_2.2	CPSF7	AD	PSMC1	0.86	positive	0.01	ribonucleoprotein_complex_assembly	71
CPSF7_AD_1.2:1.3_1.1_2.2	CPSF7	AD	SNRNP70	0.76	positive	0	ribonucleoprotein_complex_assembly	71
CPSF7_AD_1.2:1.3_1.1_2.2	CPSF7	AD	ATP6V1B2	0.72	positive	0.01	ribonucleoprotein_complex_assembly	71
CPSF7_AD_1.2:1.3_1.1_2.2	CPSF7	AD	CISD2	-0.89	negative	0.02	ribonucleoprotein_complex_assembly	71
CPSF7_AD_1.2:1.3_1.1_2.2	CPSF7	AD	PPIL1	0.72	positive	0.01	ribonucleoprotein_complex_assembly	71
CPSF7_AD_1.2:1.3_1.1_2.2	CPSF7	AD	PTBP3	0.83	positive	0.04	ribonucleoprotein_complex_assembly	71
CPSF7_AD_1.2:1.3_1.1_2.2	CPSF7	AD	SIRT2	0.9	positive	0.04	ribonucleoprotein_complex_assembly	71
CPSF7_AD_1.2:1.3_1.1_2.2	CPSF7	AD	ARMT1	-0.89	negative	0.01	ribonucleoprotein_complex_assembly	71
CPSF7_AD_1.2:1.3_1.1_2.2	CPSF7	AD	LUC7L2	0.76	positive	0.03	ribonucleoprotein_complex_assembly	71
CPSF7_AD_1.2:1.3_1.1_2.2	CPSF7	AD	NOP58	0.94	positive	0	ribonucleoprotein_complex_assembly	71
CPSF7_AD_1.2:1.3_1.1_2.2	CPSF7	AD	CHUK	-0.9	negative	0.04	ribonucleoprotein_complex_assembly	71
CPSF7_AD_1.2:1.3_1.1_2.2	CPSF7	AD	GK	-0.9	negative	0.04	ribonucleoprotein_complex_assembly	71
CPSF7_AD_1.2:1.3_1.1_2.2	CPSF7	AD	CST3	0.79	positive	0.02	ribonucleoprotein_complex_assembly	71
CPSF7_AD_1.2:1.3_1.1_2.2	CPSF7	AD	MAPKAPK2	-0.71	negative	0.05	ribonucleoprotein_complex_assembly	71
CPSF7_AD_1.2:1.3_1.1_2.2	CPSF7	AD	MMP25	0.76	positive	0.03	ribonucleoprotein_complex_assembly	71
CPSF7_AD_1.2:1.3_1.1_2.2	CPSF7	AD	CBL	0.74	positive	0.04	ribonucleoprotein_complex_assembly	71
CPSF7_AD_1.2:1.3_1.1_2.2	CPSF7	AD	MOSPD2	0.77	positive	0.01	ribonucleoprotein_complex_assembly	71
CPSF7_AD_1.2:1.3_1.1_2.2	CPSF7	AD	TRAPPC4	-0.9	negative	0.04	ribonucleoprotein_complex_assembly	71
CPSF7_AD_1.2:1.3_1.1_2.2	CPSF7	AD	SPN	-0.72	negative	0.03	ribonucleoprotein_complex_assembly	71
CPSF7_AD_1.2:1.3_1.1_2.2	CPSF7	AD	NSUN2	0.89	positive	0.02	ribonucleoprotein_complex_assembly	71
CPSF7_AD_1.2:1.3_1.1_2.2	CPSF7	AD	DNAJC5	-0.79	negative	0.04	ribonucleoprotein_complex_assembly	71
CPSF7_AD_1.2:1.3_1.1_2.2	CPSF7	AD	USP15	-0.78	negative	0.01	ribonucleoprotein_complex_assembly	71
CPSF7_AD_1.2:1.3_1.1_2.2	CPSF7	AD	TARDBP	0.89	positive	0.02	ribonucleoprotein_complex_assembly	71
CPSF7_AD_1.2:1.3_1.1_2.2	CPSF7	AD	MT-ATP6	0.73	positive	0.01	ribonucleoprotein_complex_assembly	71
CPSF7_AD_1.2:1.3_1.1_2.2	CPSF7	AD	PSD4	0.83	positive	0.04	ribonucleoprotein_complex_assembly	71
CPSF7_AD_1.2:1.3_1.1_2.2	CPSF7	AD	NME1	-0.72	negative	0.03	ribonucleoprotein_complex_assembly	71
CPSF7_AD_7.2_7.1_8	CPSF7	AD	PRKACB	-0.82	negative	0.02	ribonucleoprotein_complex_assembly	28
CPSF7_AD_7.2_7.1_8	CPSF7	AD	IGHG4	-0.94	negative	0	ribonucleoprotein_complex_assembly	28
CPSF7_AD_7.2_7.1_8	CPSF7	AD	DPM3	0.73	positive	0.02	ribonucleoprotein_complex_assembly	28
CPSF7_AD_7.2_7.1_8	CPSF7	AD	RNMT	-0.9	negative	0.04	ribonucleoprotein_complex_assembly	28
CPSF7_AD_7.2_7.1_8	CPSF7	AD	PTP4A2	-0.79	negative	0.02	ribonucleoprotein_complex_assembly	28
CPSF7_AD_7.2_7.1_8	CPSF7	AD	TATDN1	0.76	positive	0.01	ribonucleoprotein_complex_assembly	28
CPSF7_AD_7.2_7.1_8	CPSF7	AD	ATG5	0.9	positive	0.04	ribonucleoprotein_complex_assembly	28
CPSF7_AD_7.2_7.1_8	CPSF7	AD	SYNE3	-0.8	negative	0.01	ribonucleoprotein_complex_assembly	28
CPSF7_AD_7.2_7.1_8	CPSF7	AD	DCTN5	-0.9	negative	0.04	ribonucleoprotein_complex_assembly	28
CPSF7_AD_7.2_7.1_8	CPSF7	AD	CCDC90B	0.83	positive	0.04	ribonucleoprotein_complex_assembly	28
CPSF7_AD_7.2_7.1_8	CPSF7	AD	ARFIP1	-0.89	negative	0.01	ribonucleoprotein_complex_assembly	28
CPSF7_AD_7.2_7.1_8	CPSF7	AD	AGO4	-0.9	negative	0.04	ribonucleoprotein_complex_assembly	28
CPSF7_AD_7.2_7.1_8	CPSF7	AD	ARHGAP6	-0.75	negative	0.02	ribonucleoprotein_complex_assembly	28
CPSF7_AD_7.2_7.1_8	CPSF7	AD	LRRC57	-0.81	negative	0.01	ribonucleoprotein_complex_assembly	28
CPSF7_AD_7.2_7.1_8	CPSF7	AD	MROH1	-0.83	negative	0.04	ribonucleoprotein_complex_assembly	28
CPSF7_AD_7.2_7.1_8	CPSF7	AD	MIEN1	-0.74	negative	0.04	ribonucleoprotein_complex_assembly	28
CPSF7_AD_7.2_7.1_8	CPSF7	AD	GSDMD	-0.82	negative	0.02	ribonucleoprotein_complex_assembly	28
CPSF7_AD_7.2_7.1_8	CPSF7	AD	ARPC1A	-0.79	negative	0.02	ribonucleoprotein_complex_assembly	28
CPSF7_AD_7.2_7.1_8	CPSF7	AD	POLR2D	-0.83	negative	0.01	ribonucleoprotein_complex_assembly	28
CPSF7_AD_7.2_7.1_8	CPSF7	AD	CUL4A	-0.81	negative	0.01	ribonucleoprotein_complex_assembly	28
CPSF7_AD_7.2_7.1_8	CPSF7	AD	CHUK	-0.9	negative	0.04	ribonucleoprotein_complex_assembly	28
CPSF7_AD_7.2_7.1_8	CPSF7	AD	CAMK1	-0.71	negative	0.05	ribonucleoprotein_complex_assembly	28
CPSF7_AD_7.2_7.1_8	CPSF7	AD	VPS18	-0.79	negative	0.04	ribonucleoprotein_complex_assembly	28
CPSF7_AD_7.2_7.1_8	CPSF7	AD	SUMO2	0.9	positive	0.04	ribonucleoprotein_complex_assembly	28
CPSF7_AD_7.2_7.1_8	CPSF7	AD	H2BU1	0.9	positive	0.04	ribonucleoprotein_complex_assembly	28
CPSF7_AD_7.2_7.1_8	CPSF7	AD	CCDC25	0.79	positive	0.02	ribonucleoprotein_complex_assembly	28
CPSF7_AD_7.2_7.1_8	CPSF7	AD	BABAM1	0.86	positive	0.01	ribonucleoprotein_complex_assembly	28
CPSF7_AD_7.2_7.1_8	CPSF7	AD	APOBEC3G	0.9	positive	0.04	ribonucleoprotein_complex_assembly	28
CPSF7_ES_4_3_6.1	CPSF7	ES	ACSL4	0.96	positive	0	ribonucleoprotein_complex_assembly	31
CPSF7_ES_4_3_6.1	CPSF7	ES	GNA11	0.79	positive	0.02	ribonucleoprotein_complex_assembly	31
CPSF7_ES_4_3_6.1	CPSF7	ES	NUDT2	-0.71	negative	0.05	ribonucleoprotein_complex_assembly	31
CPSF7_ES_4_3_6.1	CPSF7	ES	MROH1	0.9	positive	0.04	ribonucleoprotein_complex_assembly	31
CPSF7_ES_4_3_6.1	CPSF7	ES	CDH5	-0.9	negative	0.04	ribonucleoprotein_complex_assembly	31
CPSF7_ES_4_3_6.1	CPSF7	ES	ANGPT1	-0.89	negative	0.02	ribonucleoprotein_complex_assembly	31
CPSF7_ES_4_3_6.1	CPSF7	ES	GABARAPL2	0.86	positive	0.01	ribonucleoprotein_complex_assembly	31
CPSF7_ES_4_3_6.1	CPSF7	ES	MRE11	0.94	positive	0	ribonucleoprotein_complex_assembly	31
CPSF7_ES_4_3_6.1	CPSF7	ES	MIEN1	-0.79	negative	0.04	ribonucleoprotein_complex_assembly	31
CPSF7_ES_4_3_6.1	CPSF7	ES	VPS26C	-0.72	negative	0.01	ribonucleoprotein_complex_assembly	31
CPSF7_ES_4_3_6.1	CPSF7	ES	DTYMK	0.89	positive	0.02	ribonucleoprotein_complex_assembly	31
CPSF7_ES_4_3_6.1	CPSF7	ES	CHD5	0.98	positive	0	ribonucleoprotein_complex_assembly	31
CPSF7_ES_4_3_6.1	CPSF7	ES	UBE2L5	0.9	positive	0.04	ribonucleoprotein_complex_assembly	31
CPSF7_ES_4_3_6.1	CPSF7	ES	ACSL3	-0.71	negative	0.05	ribonucleoprotein_complex_assembly	31
CPSF7_ES_4_3_6.1	CPSF7	ES	RBP4	0.83	positive	0.04	ribonucleoprotein_complex_assembly	31
CPSF7_ES_4_3_6.1	CPSF7	ES	HSDL1	-0.9	negative	0.04	ribonucleoprotein_complex_assembly	31
CPSF7_ES_4_3_6.1	CPSF7	ES	MICU1	-0.86	negative	0.01	ribonucleoprotein_complex_assembly	31
CPSF7_ES_4_3_6.1	CPSF7	ES	HSP90AA4P	0.9	positive	0.04	ribonucleoprotein_complex_assembly	31
CPSF7_ES_4_3_6.1	CPSF7	ES	LY75	0.9	positive	0.04	ribonucleoprotein_complex_assembly	31
CPSF7_ES_4_3_6.1	CPSF7	ES	MTM1	-0.82	negative	0.02	ribonucleoprotein_complex_assembly	31
CPSF7_ES_4_3_6.1	CPSF7	ES	IKBKB	0.72	positive	0.01	ribonucleoprotein_complex_assembly	31
CPSF7_ES_4_3_6.1	CPSF7	ES	SWAP70	0.82	positive	0.02	ribonucleoprotein_complex_assembly	31
CPSF7_ES_4_3_6.1	CPSF7	ES	CSNK2A2	-0.79	negative	0.04	ribonucleoprotein_complex_assembly	31
CPSF7_ES_4_3_6.1	CPSF7	ES	ARRB1	0.82	positive	0.01	ribonucleoprotein_complex_assembly	31
CPSF7_ES_4_3_6.1	CPSF7	ES	EFNB1	0.87	positive	0	ribonucleoprotein_complex_assembly	31
CPSF7_ES_4_3_6.1	CPSF7	ES	RER1	-0.78	negative	0.01	ribonucleoprotein_complex_assembly	31
CPSF7_ES_4_3_6.1	CPSF7	ES	VPS16	-0.9	negative	0.04	ribonucleoprotein_complex_assembly	31
CPSF7_ES_4_3_6.1	CPSF7	ES	RBCK1	-0.94	negative	0	ribonucleoprotein_complex_assembly	31
CPSF7_ES_4_3_6.1	CPSF7	ES	NID2	-0.92	negative	0	ribonucleoprotein_complex_assembly	31
CPSF7_ES_4_3_6.1	CPSF7	ES	LHFPL2	0.94	positive	0	ribonucleoprotein_complex_assembly	31
CPSF7_ES_4_3_6.1	CPSF7	ES	RNF144A	-0.75	negative	0.01	ribonucleoprotein_complex_assembly	31
CPSF7_ES_4:6.1:6.2:6.3_3_7.1	CPSF7	ES	LAIR1	-0.79	negative	0	ribonucleoprotein_complex_assembly	42
CPSF7_ES_4:6.1:6.2:6.3_3_7.1	CPSF7	ES	PEX11B	-0.83	negative	0.01	ribonucleoprotein_complex_assembly	42
CPSF7_ES_4:6.1:6.2:6.3_3_7.1	CPSF7	ES	CEMIP2	0.73	positive	0.02	ribonucleoprotein_complex_assembly	42
CPSF7_ES_4:6.1:6.2:6.3_3_7.1	CPSF7	ES	SERPING1	0.9	positive	0.04	ribonucleoprotein_complex_assembly	42
CPSF7_ES_4:6.1:6.2:6.3_3_7.1	CPSF7	ES	EPHA6	-0.83	negative	0.04	ribonucleoprotein_complex_assembly	42
CPSF7_ES_4:6.1:6.2:6.3_3_7.1	CPSF7	ES	RER1	-0.73	negative	0.02	ribonucleoprotein_complex_assembly	42
CPSF7_ES_4:6.1:6.2:6.3_3_7.1	CPSF7	ES	VPS33A	-0.9	negative	0.04	ribonucleoprotein_complex_assembly	42
CPSF7_ES_4:6.1:6.2:6.3_3_7.1	CPSF7	ES	HSPB11	-0.94	negative	0	ribonucleoprotein_complex_assembly	42
CPSF7_ES_4:6.1:6.2:6.3_3_7.1	CPSF7	ES	DOCK5	-0.77	negative	0.01	ribonucleoprotein_complex_assembly	42
CPSF7_ES_4:6.1:6.2:6.3_3_7.1	CPSF7	ES	RRAGB	-0.9	negative	0	ribonucleoprotein_complex_assembly	42
CPSF7_ES_4:6.1:6.2:6.3_3_7.1	CPSF7	ES	ACSL5	-0.83	negative	0.01	ribonucleoprotein_complex_assembly	42
CPSF7_ES_4:6.1:6.2:6.3_3_7.1	CPSF7	ES	ACSL3	-0.86	negative	0.01	ribonucleoprotein_complex_assembly	42
CPSF7_ES_4:6.1:6.2:6.3_3_7.1	CPSF7	ES	SHARPIN	-0.74	negative	0.04	ribonucleoprotein_complex_assembly	42
CPSF7_ES_4:6.1:6.2:6.3_3_7.1	CPSF7	ES	TMEM63A	0.82	positive	0.01	ribonucleoprotein_complex_assembly	42
CPSF7_ES_4:6.1:6.2:6.3_3_7.1	CPSF7	ES	AP4S1	-0.9	negative	0.04	ribonucleoprotein_complex_assembly	42
CPSF7_ES_4:6.1:6.2:6.3_3_7.1	CPSF7	ES	SLFN5	0.85	positive	0	ribonucleoprotein_complex_assembly	42
CPSF7_ES_4:6.1:6.2:6.3_3_7.1	CPSF7	ES	VMA21	-0.9	negative	0.04	ribonucleoprotein_complex_assembly	42
CPSF7_ES_4:6.1:6.2:6.3_3_7.1	CPSF7	ES	FKBP3	-0.9	negative	0.04	ribonucleoprotein_complex_assembly	42
CPSF7_ES_4:6.1:6.2:6.3_3_7.1	CPSF7	ES	CD48	0.9	positive	0.04	ribonucleoprotein_complex_assembly	42
CPSF7_ES_4:6.1:6.2:6.3_3_7.1	CPSF7	ES	MIOS	-0.9	negative	0.01	ribonucleoprotein_complex_assembly	42
CPSF7_ES_4:6.1:6.2:6.3_3_7.1	CPSF7	ES	CISD2	-0.76	negative	0.03	ribonucleoprotein_complex_assembly	42
CPSF7_ES_4:6.1:6.2:6.3_3_7.1	CPSF7	ES	NAPG	-0.72	negative	0.03	ribonucleoprotein_complex_assembly	42
CPSF7_ES_4:6.1:6.2:6.3_3_7.1	CPSF7	ES	RAB33B	-0.77	negative	0	ribonucleoprotein_complex_assembly	42
CPSF7_ES_4:6.1:6.2:6.3_3_7.1	CPSF7	ES	RASA1	-0.78	negative	0.01	ribonucleoprotein_complex_assembly	42
CPSF7_ES_4:6.1:6.2:6.3_3_7.1	CPSF7	ES	GAS2L1	-0.76	negative	0.01	ribonucleoprotein_complex_assembly	42
CPSF7_ES_4:6.1:6.2:6.3_3_7.1	CPSF7	ES	ITPA	-0.76	negative	0.01	ribonucleoprotein_complex_assembly	42
CPSF7_ES_4:6.1:6.2:6.3_3_7.1	CPSF7	ES	EXOSC7	0.83	positive	0.04	ribonucleoprotein_complex_assembly	42
CPSF7_ES_4:6.1:6.2:6.3_3_7.1	CPSF7	ES	UBLCP1	-0.72	negative	0.03	ribonucleoprotein_complex_assembly	42
CPSF7_ES_4:6.1:6.2:6.3_3_7.1	CPSF7	ES	PNKP	-0.76	negative	0.03	ribonucleoprotein_complex_assembly	42
CPSF7_ES_4:6.1:6.2:6.3_3_7.1	CPSF7	ES	RBCK1	-0.9	negative	0.04	ribonucleoprotein_complex_assembly	42
CPSF7_ES_4:6.1:6.2:6.3_3_7.1	CPSF7	ES	SPAM1	-0.82	negative	0	ribonucleoprotein_complex_assembly	42
CPSF7_ES_4:6.1:6.2:6.3_3_7.1	CPSF7	ES	ENPP7	0.89	positive	0.02	ribonucleoprotein_complex_assembly	42
CPSF7_ES_4:6.1:6.2:6.3_3_7.1	CPSF7	ES	MAP4K1	-0.89	negative	0.01	ribonucleoprotein_complex_assembly	42
CPSF7_ES_4:6.1:6.2:6.3_3_7.1	CPSF7	ES	LZIC	-0.96	negative	0	ribonucleoprotein_complex_assembly	42
CPSF7_ES_4:6.1:6.2:6.3_3_7.1	CPSF7	ES	YIPF5	-0.9	negative	0.04	ribonucleoprotein_complex_assembly	42
CPSF7_ES_4:6.1:6.2:6.3_3_7.1	CPSF7	ES	RABL6	-0.83	negative	0.04	ribonucleoprotein_complex_assembly	42
CPSF7_ES_4:6.1:6.2:6.3_3_7.1	CPSF7	ES	PDXP	-0.73	negative	0.02	ribonucleoprotein_complex_assembly	42
CPSF7_ES_4:6.1:6.2:6.3_3_7.1	CPSF7	ES	OPA1	-0.74	negative	0.01	ribonucleoprotein_complex_assembly	42
CPSF7_ES_4:6.1:6.2:6.3_3_7.1	CPSF7	ES	STBD1	-0.9	negative	0.04	ribonucleoprotein_complex_assembly	42
CPSF7_ES_4:6.1:6.2:6.3_3_7.1	CPSF7	ES	WNK1	0.89	positive	0.01	ribonucleoprotein_complex_assembly	42
CPSF7_ES_4:6.1:6.2:6.3_3_7.1	CPSF7	ES	GK	-0.74	negative	0.01	ribonucleoprotein_complex_assembly	42
CPSF7_ES_4:6.1:6.2:6.3_3_7.1	CPSF7	ES	RAP1GDS1	-0.82	negative	0	ribonucleoprotein_complex_assembly	42
CPSF7_ES_4:6.1:6.2:6.3:7.1_3_7.2	CPSF7	ES	SNX3	-0.89	negative	0.02	ribonucleoprotein_complex_assembly	41
CPSF7_ES_4:6.1:6.2:6.3:7.1_3_7.2	CPSF7	ES	NME1	-0.86	negative	0.01	ribonucleoprotein_complex_assembly	41
CPSF7_ES_4:6.1:6.2:6.3:7.1_3_7.2	CPSF7	ES	PCCB	0.9	positive	0.04	ribonucleoprotein_complex_assembly	41
CPSF7_ES_4:6.1:6.2:6.3:7.1_3_7.2	CPSF7	ES	STXBP3	0.9	positive	0.04	ribonucleoprotein_complex_assembly	41
CPSF7_ES_4:6.1:6.2:6.3:7.1_3_7.2	CPSF7	ES	RAB3C	0.72	positive	0.03	ribonucleoprotein_complex_assembly	41
CPSF7_ES_4:6.1:6.2:6.3:7.1_3_7.2	CPSF7	ES	UQCRQ	0.94	positive	0	ribonucleoprotein_complex_assembly	41
CPSF7_ES_4:6.1:6.2:6.3:7.1_3_7.2	CPSF7	ES	DSCAML1	0.9	positive	0.04	ribonucleoprotein_complex_assembly	41
CPSF7_ES_4:6.1:6.2:6.3:7.1_3_7.2	CPSF7	ES	BORCS7	0.9	positive	0.04	ribonucleoprotein_complex_assembly	41
CPSF7_ES_4:6.1:6.2:6.3:7.1_3_7.2	CPSF7	ES	EIF4G2	0.83	positive	0.04	ribonucleoprotein_complex_assembly	41
CPSF7_ES_4:6.1:6.2:6.3:7.1_3_7.2	CPSF7	ES	NCKAP1	0.89	positive	0.02	ribonucleoprotein_complex_assembly	41
CPSF7_ES_4:6.1:6.2:6.3:7.1_3_7.2	CPSF7	ES	ZBTB12	-0.89	negative	0.02	ribonucleoprotein_complex_assembly	41
CPSF7_ES_4:6.1:6.2:6.3:7.1_3_7.2	CPSF7	ES	GALK2	-0.9	negative	0.04	ribonucleoprotein_complex_assembly	41
CPSF7_ES_4:6.1:6.2:6.3:7.1_3_7.2	CPSF7	ES	RPL23	-0.83	negative	0.04	ribonucleoprotein_complex_assembly	41
CPSF7_ES_4:6.1:6.2:6.3:7.1_3_7.2	CPSF7	ES	AHCYL1	0.71	positive	0.05	ribonucleoprotein_complex_assembly	41
CPSF7_ES_4:6.1:6.2:6.3:7.1_3_7.2	CPSF7	ES	MACF1	0.83	positive	0.04	ribonucleoprotein_complex_assembly	41
CPSF7_ES_4:6.1:6.2:6.3:7.1_3_7.2	CPSF7	ES	GLA	0.96	positive	0	ribonucleoprotein_complex_assembly	41
CPSF7_ES_4:6.1:6.2:6.3:7.1_3_7.2	CPSF7	ES	ZNF282	0.76	positive	0.03	ribonucleoprotein_complex_assembly	41
CPSF7_ES_4:6.1:6.2:6.3:7.1_3_7.2	CPSF7	ES	NAXE	-0.77	negative	0.01	ribonucleoprotein_complex_assembly	41
CPSF7_ES_4:6.1:6.2:6.3:7.1_3_7.2	CPSF7	ES	PPIH	-0.89	negative	0	ribonucleoprotein_complex_assembly	41
CPSF7_ES_4:6.1:6.2:6.3:7.1_3_7.2	CPSF7	ES	STRN3	0.9	positive	0.04	ribonucleoprotein_complex_assembly	41
CPSF7_ES_4:6.1:6.2:6.3:7.1_3_7.2	CPSF7	ES	CD2AP	-0.83	negative	0	ribonucleoprotein_complex_assembly	41
CPSF7_ES_4:6.1:6.2:6.3:7.1_3_7.2	CPSF7	ES	RBMX	-0.73	negative	0.02	ribonucleoprotein_complex_assembly	41
CPSF7_ES_4:6.1:6.2:6.3:7.1_3_7.2	CPSF7	ES	UBE2O	0.79	positive	0.04	ribonucleoprotein_complex_assembly	41
CPSF7_ES_4:6.1:6.2:6.3:7.1_3_7.2	CPSF7	ES	FABP5	-0.89	negative	0.02	ribonucleoprotein_complex_assembly	41
CPSF7_ES_4:6.1:6.2:6.3:7.1_3_7.2	CPSF7	ES	TJP2	0.9	positive	0.04	ribonucleoprotein_complex_assembly	41
CPSF7_ES_4:6.1:6.2:6.3:7.1_3_7.2	CPSF7	ES	EPHX1	0.71	positive	0.02	ribonucleoprotein_complex_assembly	41
CPSF7_ES_4:6.1:6.2:6.3:7.1_3_7.2	CPSF7	ES	KRT10	-0.72	negative	0	ribonucleoprotein_complex_assembly	41
CPSF7_ES_4:6.1:6.2:6.3:7.1_3_7.2	CPSF7	ES	DLAT	-0.76	negative	0	ribonucleoprotein_complex_assembly	41
CPSF7_ES_4:6.1:6.2:6.3:7.1_3_7.2	CPSF7	ES	BTK	0.9	positive	0.04	ribonucleoprotein_complex_assembly	41
CPSF7_ES_4:6.1:6.2:6.3:7.1_3_7.2	CPSF7	ES	RALA	-0.71	negative	0.01	ribonucleoprotein_complex_assembly	41
CPSF7_ES_4:6.1:6.2:6.3:7.1_3_7.2	CPSF7	ES	CYBRD1	0.9	positive	0.04	ribonucleoprotein_complex_assembly	41
CPSF7_ES_4:6.1:6.2:6.3:7.1_3_7.2	CPSF7	ES	HNRNPLL	0.9	positive	0.04	ribonucleoprotein_complex_assembly	41
CPSF7_ES_4:6.1:6.2:6.3:7.1_3_7.2	CPSF7	ES	PRG3	-0.86	negative	0.01	ribonucleoprotein_complex_assembly	41
CPSF7_ES_4:6.1:6.2:6.3:7.1_3_7.2	CPSF7	ES	GNG10	0.83	positive	0.04	ribonucleoprotein_complex_assembly	41
CPSF7_ES_4:6.1:6.2:6.3:7.1_3_7.2	CPSF7	ES	RPS6KA1	0.9	positive	0.04	ribonucleoprotein_complex_assembly	41
CPSF7_ES_4:6.1:6.2:6.3:7.1_3_7.2	CPSF7	ES	DCUN1D1	-0.89	negative	0.02	ribonucleoprotein_complex_assembly	41
CPSF7_ES_4:6.1:6.2:6.3:7.1_3_7.2	CPSF7	ES	NDUFA12	0.81	positive	0.01	ribonucleoprotein_complex_assembly	41
CPSF7_ES_4:6.1:6.2:6.3:7.1_3_7.2	CPSF7	ES	TBC1D13	-0.9	negative	0.04	ribonucleoprotein_complex_assembly	41
CPSF7_ES_4:6.1:6.2:6.3:7.1_3_7.2	CPSF7	ES	AP2S1	0.72	positive	0.02	ribonucleoprotein_complex_assembly	41
CPSF7_ES_4:6.1:6.2:6.3:7.1_3_7.2	CPSF7	ES	DCTPP1	0.83	positive	0.04	ribonucleoprotein_complex_assembly	41
CPSF7_ES_4:6.1:6.2:6.3:7.1_3_7.2	CPSF7	ES	ARHGAP30	0.83	positive	0.01	ribonucleoprotein_complex_assembly	41
CPSF7_ES_4:6.1:6.2:6.3:7.1_3_8	CPSF7	ES	VCAN	-0.83	negative	0.04	ribonucleoprotein_complex_assembly	74
CPSF7_ES_4:6.1:6.2:6.3:7.1_3_8	CPSF7	ES	TOP1	0.83	positive	0.04	ribonucleoprotein_complex_assembly	74
CPSF7_ES_4:6.1:6.2:6.3:7.1_3_8	CPSF7	ES	GBP2	-0.83	negative	0.01	ribonucleoprotein_complex_assembly	74
CPSF7_ES_4:6.1:6.2:6.3:7.1_3_8	CPSF7	ES	UQCR10	-0.9	negative	0.04	ribonucleoprotein_complex_assembly	74
CPSF7_ES_4:6.1:6.2:6.3:7.1_3_8	CPSF7	ES	NME1	-0.83	negative	0.04	ribonucleoprotein_complex_assembly	74
CPSF7_ES_4:6.1:6.2:6.3:7.1_3_8	CPSF7	ES	MACF1	0.79	positive	0.04	ribonucleoprotein_complex_assembly	74
CPSF7_ES_4:6.1:6.2:6.3:7.1_3_8	CPSF7	ES	EMC2	0.72	positive	0.03	ribonucleoprotein_complex_assembly	74
CPSF7_ES_4:6.1:6.2:6.3:7.1_3_8	CPSF7	ES	GM2A	-0.9	negative	0.04	ribonucleoprotein_complex_assembly	74
CPSF7_ES_4:6.1:6.2:6.3:7.1_3_8	CPSF7	ES	SRSF3	-0.73	negative	0.01	ribonucleoprotein_complex_assembly	74
CPSF7_ES_4:6.1:6.2:6.3:7.1_3_8	CPSF7	ES	TXNDC5	0.73	positive	0.01	ribonucleoprotein_complex_assembly	74
CPSF7_ES_4:6.1:6.2:6.3:7.1_3_8	CPSF7	ES	SSR1	-0.89	negative	0.02	ribonucleoprotein_complex_assembly	74
CPSF7_ES_4:6.1:6.2:6.3:7.1_3_8	CPSF7	ES	RAB27A	-0.72	negative	0.01	ribonucleoprotein_complex_assembly	74
CPSF7_ES_4:6.1:6.2:6.3:7.1_3_8	CPSF7	ES	IST1	0.7	positive	0.02	ribonucleoprotein_complex_assembly	74
CPSF7_ES_4:6.1:6.2:6.3:7.1_3_8	CPSF7	ES	PGAM5	0.9	positive	0.04	ribonucleoprotein_complex_assembly	74
CPSF7_ES_4:6.1:6.2:6.3:7.1_3_8	CPSF7	ES	BTF3	-0.74	negative	0.04	ribonucleoprotein_complex_assembly	74
CPSF7_ES_4:6.1:6.2:6.3:7.1_3_8	CPSF7	ES	PPP1R3E	-0.9	negative	0.04	ribonucleoprotein_complex_assembly	74
CPSF7_ES_4:6.1:6.2:6.3:7.1_3_8	CPSF7	ES	RUVBL1	-0.75	negative	0	ribonucleoprotein_complex_assembly	74
CPSF7_ES_4:6.1:6.2:6.3:7.1_3_8	CPSF7	ES	ANXA3	-0.87	negative	0	ribonucleoprotein_complex_assembly	74
CPSF7_ES_4:6.1:6.2:6.3:7.1_3_8	CPSF7	ES	APRT	-0.79	negative	0.02	ribonucleoprotein_complex_assembly	74
CPSF7_ES_4:6.1:6.2:6.3:7.1_3_8	CPSF7	ES	PSPC1	-0.78	negative	0.01	ribonucleoprotein_complex_assembly	74
CPSF7_ES_4:6.1:6.2:6.3:7.1_3_8	CPSF7	ES	HCK	-0.8	negative	0	ribonucleoprotein_complex_assembly	74
CPSF7_ES_4:6.1:6.2:6.3:7.1_3_8	CPSF7	ES	SERPINE1	0.84	positive	0	ribonucleoprotein_complex_assembly	74
CPSF7_ES_4:6.1:6.2:6.3:7.1_3_8	CPSF7	ES	ABHD10	0.7	positive	0.02	ribonucleoprotein_complex_assembly	74
CPSF7_ES_4:6.1:6.2:6.3:7.1_3_8	CPSF7	ES	ASB16	-0.9	negative	0.04	ribonucleoprotein_complex_assembly	74
CPSF7_ES_4:6.1:6.2:6.3:7.1_3_8	CPSF7	ES	HINT2	0.8	positive	0	ribonucleoprotein_complex_assembly	74
CPSF7_ES_4:6.1:6.2:6.3:7.1_3_8	CPSF7	ES	RAB18	-0.78	negative	0	ribonucleoprotein_complex_assembly	74
CPSF7_ES_4:6.1:6.2:6.3:7.1_3_8	CPSF7	ES	RAB44	-0.94	negative	0	ribonucleoprotein_complex_assembly	74
CPSF7_ES_4:6.1:6.2:6.3:7.1_3_8	CPSF7	ES	RPL23	-0.86	negative	0.01	ribonucleoprotein_complex_assembly	74
CPSF7_ES_4:6.1:6.2:6.3:7.1_3_8	CPSF7	ES	PRPSAP2	0.81	positive	0	ribonucleoprotein_complex_assembly	74
CPSF7_ES_4:6.1:6.2:6.3:7.1_3_8	CPSF7	ES	NUCB1	-0.83	negative	0.01	ribonucleoprotein_complex_assembly	74
CPSF7_ES_4:6.1:6.2:6.3:7.1_3_8	CPSF7	ES	NEXN	0.87	positive	0	ribonucleoprotein_complex_assembly	74
CPSF7_ES_4:6.1:6.2:6.3:7.1_3_8	CPSF7	ES	ECHS1	0.79	positive	0	ribonucleoprotein_complex_assembly	74
CPSF7_ES_4:6.1:6.2:6.3:7.1_3_8	CPSF7	ES	TUBA8	0.79	positive	0	ribonucleoprotein_complex_assembly	74
CPSF7_ES_4:6.1:6.2:6.3:7.1_3_8	CPSF7	ES	SART3	0.79	positive	0	ribonucleoprotein_complex_assembly	74
CPSF7_ES_4:6.1:6.2:6.3:7.1_3_8	CPSF7	ES	MTHFD1	-0.77	negative	0	ribonucleoprotein_complex_assembly	74
CPSF7_ES_4:6.1:6.2:6.3:7.1_3_8	CPSF7	ES	APBB1IP	-0.84	negative	0	ribonucleoprotein_complex_assembly	74
CPSF7_ES_4:6.1:6.2:6.3:7.1_3_8	CPSF7	ES	RBM39	-0.94	negative	0	ribonucleoprotein_complex_assembly	74
CPSF7_ES_4:6.1:6.2:6.3:7.1_3_8	CPSF7	ES	DEF6	-0.78	negative	0.01	ribonucleoprotein_complex_assembly	74
CPSF7_ES_4:6.1:6.2:6.3:7.1_3_8	CPSF7	ES	MYG1	0.88	positive	0	ribonucleoprotein_complex_assembly	74
CPSF7_ES_4:6.1:6.2:6.3:7.1_3_8	CPSF7	ES	TACC3	-0.9	negative	0.04	ribonucleoprotein_complex_assembly	74
CPSF7_ES_4:6.1:6.2:6.3:7.1_3_8	CPSF7	ES	EMB	-0.82	negative	0.02	ribonucleoprotein_complex_assembly	74
CPSF7_ES_4:6.1:6.2:6.3:7.1_3_8	CPSF7	ES	RPL12	-0.78	negative	0.01	ribonucleoprotein_complex_assembly	74
CPSF7_ES_4:6.1:6.2:6.3:7.1_3_8	CPSF7	ES	CD53	-0.9	negative	0.04	ribonucleoprotein_complex_assembly	74
CPSF7_ES_4:6.1:6.2:6.3:7.1_3_8	CPSF7	ES	ACTRT1	-0.9	negative	0	ribonucleoprotein_complex_assembly	74
CPSF7_ES_4:6.1:6.2:6.3:7.1_3_8	CPSF7	ES	RPS25	-0.77	negative	0.01	ribonucleoprotein_complex_assembly	74
CPSF7_ES_4:6.1:6.2:6.3:7.1_3_8	CPSF7	ES	PPP2R5A	-0.9	negative	0.04	ribonucleoprotein_complex_assembly	74
CPSF7_ES_4:6.1:6.2:6.3:7.1_3_8	CPSF7	ES	SEC31A	-0.89	negative	0.01	ribonucleoprotein_complex_assembly	74
CPSF7_ES_4:6.1:6.2:6.3:7.1_3_8	CPSF7	ES	ATP6AP2	-0.94	negative	0	ribonucleoprotein_complex_assembly	74
CPSF7_ES_4:6.1:6.2:6.3:7.1_3_8	CPSF7	ES	CAVIN2	0.74	positive	0	ribonucleoprotein_complex_assembly	74
CPSF7_ES_4:6.1:6.2:6.3:7.1_3_8	CPSF7	ES	BID	-0.71	negative	0.05	ribonucleoprotein_complex_assembly	74
CPSF7_ES_4:6.1:6.2:6.3:7.1_3_8	CPSF7	ES	MYO1F	-0.81	negative	0	ribonucleoprotein_complex_assembly	74
CPSF7_ES_4:6.1:6.2:6.3:7.1_3_8	CPSF7	ES	KIF2A	0.77	positive	0.01	ribonucleoprotein_complex_assembly	74
CPSF7_ES_4:6.1:6.2:6.3:7.1_3_8	CPSF7	ES	TM9SF3	-0.9	negative	0.04	ribonucleoprotein_complex_assembly	74
CPSF7_ES_4:6.1:6.2:6.3:7.1_3_8	CPSF7	ES	STAG1	-0.9	negative	0.04	ribonucleoprotein_complex_assembly	74
CPSF7_ES_4:6.1:6.2:6.3:7.1_3_8	CPSF7	ES	PDIA5	0.74	positive	0.04	ribonucleoprotein_complex_assembly	74
CPSF7_ES_4:6.1:6.2:6.3:7.1_3_8	CPSF7	ES	RPS23	-0.89	negative	0.01	ribonucleoprotein_complex_assembly	74
CPSF7_ES_4:6.1:6.2:6.3:7.1_3_8	CPSF7	ES	RPS9	-0.93	negative	0	ribonucleoprotein_complex_assembly	74
CPSF7_ES_4:6.1:6.2:6.3:7.1_3_8	CPSF7	ES	ITPR1	0.89	positive	0.01	ribonucleoprotein_complex_assembly	74
CPSF7_ES_4:6.1:6.2:6.3:7.1_3_8	CPSF7	ES	ATM	-0.94	negative	0	ribonucleoprotein_complex_assembly	74
CPSF7_ES_4:6.1:6.2:6.3:7.1_3_8	CPSF7	ES	SLC9A9	0.75	positive	0.02	ribonucleoprotein_complex_assembly	74
CPSF7_ES_4:6.1:6.2:6.3:7.1_3_8	CPSF7	ES	RNF144A	-0.89	negative	0.02	ribonucleoprotein_complex_assembly	74
CPSF7_ES_4:6.1:6.2:6.3:7.1_3_8	CPSF7	ES	PPP5C	-0.79	negative	0.04	ribonucleoprotein_complex_assembly	74
CPSF7_ES_4:6.1:6.2:6.3:7.1_3_8	CPSF7	ES	RO60	-0.71	negative	0.02	ribonucleoprotein_complex_assembly	74
CPSF7_ES_4:6.1:6.2:6.3:7.1_3_8	CPSF7	ES	TRAPPC6B	-0.82	negative	0.01	ribonucleoprotein_complex_assembly	74
CPSF7_ES_4:6.1:6.2:6.3:7.1_3_8	CPSF7	ES	APOE	0.9	positive	0.04	ribonucleoprotein_complex_assembly	74
CPSF7_ES_4:6.1:6.2:6.3:7.1_3_8	CPSF7	ES	PPCS	-0.89	negative	0.02	ribonucleoprotein_complex_assembly	74
CPSF7_ES_4:6.1:6.2:6.3:7.1_3_8	CPSF7	ES	FHOD1	0.83	positive	0	ribonucleoprotein_complex_assembly	74
CPSF7_ES_4:6.1:6.2:6.3:7.1_3_8	CPSF7	ES	RAB33B	-0.9	negative	0.04	ribonucleoprotein_complex_assembly	74
CPSF7_ES_4:6.1:6.2:6.3:7.1_3_8	CPSF7	ES	SRSF7	-0.79	negative	0.01	ribonucleoprotein_complex_assembly	74
CPSF7_ES_4:6.1:6.2:6.3:7.1_3_8	CPSF7	ES	NDUFB8	0.9	positive	0	ribonucleoprotein_complex_assembly	74
CPSF7_ES_4:6.1:6.2:6.3:7.1_3_8	CPSF7	ES	PFAS	-0.71	negative	0.05	ribonucleoprotein_complex_assembly	74
CPSF7_ES_4:6.1:6.2:6.3:7.1_3_8	CPSF7	ES	RPA2	0.72	positive	0.01	ribonucleoprotein_complex_assembly	74
CPSF7_ES_4:6.1:6.2:6.3:7.1_3_8	CPSF7	ES	TNPO3	-0.83	negative	0.04	ribonucleoprotein_complex_assembly	74
CPSF7_ES_4:6.1:6.2:6.3:7.1_3_8	CPSF7	ES	PLXDC2	-0.9	negative	0.04	ribonucleoprotein_complex_assembly	74
CPSF7_ES_4:6.1:6.2:6.3:7.1:7.2_3_8	CPSF7	ES	APBB1IP	-0.72	negative	0.01	ribonucleoprotein_complex_assembly	63
CPSF7_ES_4:6.1:6.2:6.3:7.1:7.2_3_8	CPSF7	ES	SLC9A9	0.82	positive	0.01	ribonucleoprotein_complex_assembly	63
CPSF7_ES_4:6.1:6.2:6.3:7.1:7.2_3_8	CPSF7	ES	RPL23A	-0.71	negative	0.02	ribonucleoprotein_complex_assembly	63
CPSF7_ES_4:6.1:6.2:6.3:7.1:7.2_3_8	CPSF7	ES	MYG1	0.74	positive	0.01	ribonucleoprotein_complex_assembly	63
CPSF7_ES_4:6.1:6.2:6.3:7.1:7.2_3_8	CPSF7	ES	ACTRT1	-0.93	negative	0	ribonucleoprotein_complex_assembly	63
CPSF7_ES_4:6.1:6.2:6.3:7.1:7.2_3_8	CPSF7	ES	SERPINE1	0.74	positive	0.01	ribonucleoprotein_complex_assembly	63
CPSF7_ES_4:6.1:6.2:6.3:7.1:7.2_3_8	CPSF7	ES	APRT	-0.81	negative	0.01	ribonucleoprotein_complex_assembly	63
CPSF7_ES_4:6.1:6.2:6.3:7.1:7.2_3_8	CPSF7	ES	RPS23	-0.86	negative	0.01	ribonucleoprotein_complex_assembly	63
CPSF7_ES_4:6.1:6.2:6.3:7.1:7.2_3_8	CPSF7	ES	RPS9	-0.86	negative	0.01	ribonucleoprotein_complex_assembly	63
CPSF7_ES_4:6.1:6.2:6.3:7.1:7.2_3_8	CPSF7	ES	GNG5	-0.83	negative	0.04	ribonucleoprotein_complex_assembly	63
CPSF7_ES_4:6.1:6.2:6.3:7.1:7.2_3_8	CPSF7	ES	RAP1A	-0.78	negative	0.01	ribonucleoprotein_complex_assembly	63
CPSF7_ES_4:6.1:6.2:6.3:7.1:7.2_3_8	CPSF7	ES	PRPSAP2	0.87	positive	0	ribonucleoprotein_complex_assembly	63
CPSF7_ES_4:6.1:6.2:6.3:7.1:7.2_3_8	CPSF7	ES	RAB18	-0.71	negative	0.01	ribonucleoprotein_complex_assembly	63
CPSF7_ES_4:6.1:6.2:6.3:7.1:7.2_3_8	CPSF7	ES	RO60	-0.77	negative	0.01	ribonucleoprotein_complex_assembly	63
CPSF7_ES_4:6.1:6.2:6.3:7.1:7.2_3_8	CPSF7	ES	RPL12	-0.78	negative	0.01	ribonucleoprotein_complex_assembly	63
CPSF7_ES_4:6.1:6.2:6.3:7.1:7.2_3_8	CPSF7	ES	PSPC1	-0.78	negative	0.01	ribonucleoprotein_complex_assembly	63
CPSF7_ES_4:6.1:6.2:6.3:7.1:7.2_3_8	CPSF7	ES	AHSG	-0.94	negative	0	ribonucleoprotein_complex_assembly	63
CPSF7_ES_4:6.1:6.2:6.3:7.1:7.2_3_8	CPSF7	ES	SORD	-0.93	negative	0	ribonucleoprotein_complex_assembly	63
CPSF7_ES_4:6.1:6.2:6.3:7.1:7.2_3_8	CPSF7	ES	RBM39	-0.89	negative	0.02	ribonucleoprotein_complex_assembly	63
CPSF7_ES_4:6.1:6.2:6.3:7.1:7.2_3_8	CPSF7	ES	NIBAN1	-0.73	negative	0.02	ribonucleoprotein_complex_assembly	63
CPSF7_ES_4:6.1:6.2:6.3:7.1:7.2_3_8	CPSF7	ES	GLYR1	-0.79	negative	0.01	ribonucleoprotein_complex_assembly	63
CPSF7_ES_4:6.1:6.2:6.3:7.1:7.2_3_8	CPSF7	ES	MACF1	0.79	positive	0.04	ribonucleoprotein_complex_assembly	63
CPSF7_ES_4:6.1:6.2:6.3:7.1:7.2_3_8	CPSF7	ES	PPP5C	-0.82	negative	0.02	ribonucleoprotein_complex_assembly	63
CPSF7_ES_4:6.1:6.2:6.3:7.1:7.2_3_8	CPSF7	ES	SMARCA5	-0.83	negative	0.04	ribonucleoprotein_complex_assembly	63
CPSF7_ES_4:6.1:6.2:6.3:7.1:7.2_3_8	CPSF7	ES	DEF6	-0.85	negative	0	ribonucleoprotein_complex_assembly	63
CPSF7_ES_4:6.1:6.2:6.3:7.1:7.2_3_8	CPSF7	ES	PPCS	-0.94	negative	0	ribonucleoprotein_complex_assembly	63
CPSF7_ES_4:6.1:6.2:6.3:7.1:7.2_3_8	CPSF7	ES	ENOPH1	0.73	positive	0.02	ribonucleoprotein_complex_assembly	63
CPSF7_ES_4:6.1:6.2:6.3:7.1:7.2_3_8	CPSF7	ES	TOP1	0.83	positive	0.04	ribonucleoprotein_complex_assembly	63
CPSF7_ES_4:6.1:6.2:6.3:7.1:7.2_3_8	CPSF7	ES	STMN1	-0.71	negative	0.01	ribonucleoprotein_complex_assembly	63
CPSF7_ES_4:6.1:6.2:6.3:7.1:7.2_3_8	CPSF7	ES	TACC3	-0.9	negative	0.04	ribonucleoprotein_complex_assembly	63
CPSF7_ES_4:6.1:6.2:6.3:7.1:7.2_3_8	CPSF7	ES	SEC31A	-0.86	negative	0.01	ribonucleoprotein_complex_assembly	63
CPSF7_ES_4:6.1:6.2:6.3:7.1:7.2_3_8	CPSF7	ES	RPS25	-0.78	negative	0	ribonucleoprotein_complex_assembly	63
CPSF7_ES_4:6.1:6.2:6.3:7.1:7.2_3_8	CPSF7	ES	COX5B	0.71	positive	0.01	ribonucleoprotein_complex_assembly	63
CPSF7_ES_4:6.1:6.2:6.3:7.1:7.2_3_8	CPSF7	ES	SRSF7	-0.77	negative	0.01	ribonucleoprotein_complex_assembly	63
CPSF7_ES_4:6.1:6.2:6.3:7.1:7.2_3_8	CPSF7	ES	HLA-DRB1	0.9	positive	0.04	ribonucleoprotein_complex_assembly	63
CPSF7_ES_4:6.1:6.2:6.3:7.1:7.2_3_8	CPSF7	ES	DPM1	-0.9	negative	0.04	ribonucleoprotein_complex_assembly	63
CPSF7_ES_4:6.1:6.2:6.3:7.1:7.2_3_8	CPSF7	ES	WDR61	-0.86	negative	0.01	ribonucleoprotein_complex_assembly	63
CPSF7_ES_4:6.1:6.2:6.3:7.1:7.2_3_8	CPSF7	ES	MGST1	0.77	positive	0.02	ribonucleoprotein_complex_assembly	63
CPSF7_ES_4:6.1:6.2:6.3:7.1:7.2_3_8	CPSF7	ES	BTF3	-0.79	negative	0.02	ribonucleoprotein_complex_assembly	63
CPSF7_ES_4:6.1:6.2:6.3:7.1:7.2_3_8	CPSF7	ES	ATP6V1C1	-0.83	negative	0.04	ribonucleoprotein_complex_assembly	63
CPSF7_ES_4:6.1:6.2:6.3:7.1:7.2_3_8	CPSF7	ES	NDUFC2	-0.94	negative	0	ribonucleoprotein_complex_assembly	63
CPSF7_ES_4:6.1:6.2:6.3:7.1:7.2_3_8	CPSF7	ES	SSR1	-0.94	negative	0	ribonucleoprotein_complex_assembly	63
CPSF7_ES_4:6.1:6.2:6.3:7.1:7.2_3_8	CPSF7	ES	NCKAP1	0.83	positive	0.04	ribonucleoprotein_complex_assembly	63
CPSF7_ES_4:6.1:6.2:6.3:7.1:7.2_3_8	CPSF7	ES	FKBP2	-0.72	negative	0.01	ribonucleoprotein_complex_assembly	63
CPSF7_ES_4:6.1:6.2:6.3:7.1:7.2_3_8	CPSF7	ES	LGALS3BP	0.89	positive	0.02	ribonucleoprotein_complex_assembly	63
CPSF7_ES_4:6.1:6.2:6.3:7.1:7.2_3_8	CPSF7	ES	UQCRB	0.9	positive	0.04	ribonucleoprotein_complex_assembly	63
CPSF7_ES_4:6.1:6.2:6.3:7.1:7.2_3_8	CPSF7	ES	KIF2A	0.74	positive	0.01	ribonucleoprotein_complex_assembly	63
CPSF7_ES_4:6.1:6.2:6.3:7.1:7.2_3_8	CPSF7	ES	IGHG3	0.9	positive	0.04	ribonucleoprotein_complex_assembly	63
CPSF7_ES_4:6.1:6.2:6.3:7.1:7.2_3_8	CPSF7	ES	MESD	-0.9	negative	0.04	ribonucleoprotein_complex_assembly	63
CPSF7_ES_4:6.1:6.2:6.3:7.1:7.2_3_8	CPSF7	ES	ITGA5	-0.9	negative	0.04	ribonucleoprotein_complex_assembly	63
CPSF7_ES_4:6.1:6.2:6.3:7.1:7.2_3_8	CPSF7	ES	RAB35	-0.75	negative	0.02	ribonucleoprotein_complex_assembly	63
CPSF7_ES_4:6.1:6.2:6.3:7.1:7.2_3_8	CPSF7	ES	VPS26B	-0.9	negative	0.04	ribonucleoprotein_complex_assembly	63
CPSF7_ES_4:6.1:6.2:6.3:7.1:7.2_3_8	CPSF7	ES	GPAT3	-0.9	negative	0.04	ribonucleoprotein_complex_assembly	63
CPSF7_ES_4:6.1:6.2:6.3:7.1:7.2_3_8	CPSF7	ES	SERPINB8	-0.9	negative	0.04	ribonucleoprotein_complex_assembly	63
CPSF7_ES_4:6.1:6.2:6.3:7.1:7.2_3_8	CPSF7	ES	REPS1	-0.9	negative	0.04	ribonucleoprotein_complex_assembly	63
CPSF7_ES_4:6.1:6.2:6.3:7.1:7.2_3_8	CPSF7	ES	GARS1	-0.96	negative	0	ribonucleoprotein_complex_assembly	63
CPSF7_ES_4:6.1:6.2:6.3:7.1:7.2_3_8	CPSF7	ES	BOLA2	-0.77	negative	0	ribonucleoprotein_complex_assembly	63
CPSF7_ES_4:6.1:6.2:6.3:7.1:7.2_3_8	CPSF7	ES	RPL4	-0.79	negative	0.04	ribonucleoprotein_complex_assembly	63
CPSF7_ES_4:6.1:6.2:6.3:7.1:7.2_3_8	CPSF7	ES	H2BC11	-0.73	negative	0.02	ribonucleoprotein_complex_assembly	63
CPSF7_ES_4:6.1:6.2:6.3:7.1:7.2_3_8	CPSF7	ES	BID	-0.74	negative	0.04	ribonucleoprotein_complex_assembly	63
CPSF7_ES_4:6.1:6.2:6.3:7.1:7.2_3_8	CPSF7	ES	KPNA1	-0.9	negative	0.04	ribonucleoprotein_complex_assembly	63
CPSF7_ES_4:6.1:6.2:6.3:7.1:7.2_3_8	CPSF7	ES	MAP4K1	-0.9	negative	0.04	ribonucleoprotein_complex_assembly	63
CPSF7_ES_4:6.1:6.2:6.3:7.1:7.2_3_8	CPSF7	ES	ATP6AP2	-0.89	negative	0.02	ribonucleoprotein_complex_assembly	63
CPSF7_ES_5.1:5.2_3_6.1	CPSF7	ES	CLDN5	0.9	positive	0.04	ribonucleoprotein_complex_assembly	30
CPSF7_ES_5.1:5.2_3_6.1	CPSF7	ES	TREML1	-0.81	negative	0	ribonucleoprotein_complex_assembly	30
CPSF7_ES_5.1:5.2_3_6.1	CPSF7	ES	HDHD3	0.72	positive	0.02	ribonucleoprotein_complex_assembly	30
CPSF7_ES_5.1:5.2_3_6.1	CPSF7	ES	SERPINB2	0.79	positive	0.01	ribonucleoprotein_complex_assembly	30
CPSF7_ES_5.1:5.2_3_6.1	CPSF7	ES	PPP1R18	0.86	positive	0.01	ribonucleoprotein_complex_assembly	30
CPSF7_ES_5.1:5.2_3_6.1	CPSF7	ES	DOCK5	-0.79	negative	0.02	ribonucleoprotein_complex_assembly	30
CPSF7_ES_5.1:5.2_3_6.1	CPSF7	ES	MPC2	-0.9	negative	0.04	ribonucleoprotein_complex_assembly	30
CPSF7_ES_5.1:5.2_3_6.1	CPSF7	ES	UBLCP1	0.81	positive	0.01	ribonucleoprotein_complex_assembly	30
CPSF7_ES_5.1:5.2_3_6.1	CPSF7	ES	ABRAXAS2	-0.9	negative	0.04	ribonucleoprotein_complex_assembly	30
CPSF7_ES_5.1:5.2_3_6.1	CPSF7	ES	MAP2K2	0.74	positive	0.04	ribonucleoprotein_complex_assembly	30
CPSF7_ES_5.1:5.2_3_6.1	CPSF7	ES	PEX11B	0.89	positive	0.02	ribonucleoprotein_complex_assembly	30
CPSF7_ES_5.1:5.2_3_6.1	CPSF7	ES	WNK1	0.89	positive	0.02	ribonucleoprotein_complex_assembly	30
CPSF7_ES_5.1:5.2_3_6.1	CPSF7	ES	SERBP1	0.85	positive	0	ribonucleoprotein_complex_assembly	30
CPSF7_ES_5.1:5.2_3_6.1	CPSF7	ES	NLRP1	0.9	positive	0.04	ribonucleoprotein_complex_assembly	30
CPSF7_ES_5.1:5.2_3_6.1	CPSF7	ES	DCTN6	0.9	positive	0.04	ribonucleoprotein_complex_assembly	30
CPSF7_ES_5.1:5.2_3_6.1	CPSF7	ES	DNAJC19	0.81	positive	0.01	ribonucleoprotein_complex_assembly	30
CPSF7_ES_5.1:5.2_3_6.1	CPSF7	ES	CYB5A	-0.89	negative	0.02	ribonucleoprotein_complex_assembly	30
CPSF7_ES_5.1:5.2_3_6.1	CPSF7	ES	WIPI1	-0.74	negative	0.04	ribonucleoprotein_complex_assembly	30
CPSF7_ES_5.1:5.2_3_6.1	CPSF7	ES	LZIC	0.94	positive	0	ribonucleoprotein_complex_assembly	30
CPSF7_ES_5.1:5.2_3_6.1	CPSF7	ES	MYH14	0.89	positive	0.02	ribonucleoprotein_complex_assembly	30
CPSF7_ES_5.1:5.2_3_6.1	CPSF7	ES	COPS7B	0.86	positive	0.01	ribonucleoprotein_complex_assembly	30
CPSF7_ES_5.1:5.2_3_6.1	CPSF7	ES	PIN1	0.86	positive	0	ribonucleoprotein_complex_assembly	30
CPSF7_ES_5.1:5.2_3_6.1	CPSF7	ES	PAK2	0.71	positive	0.01	ribonucleoprotein_complex_assembly	30
CPSF7_ES_5.1:5.2_3_6.1	CPSF7	ES	SHPK	-0.9	negative	0.04	ribonucleoprotein_complex_assembly	30
CPSF7_ES_5.1:5.2_3_6.1	CPSF7	ES	SERPINC1	0.9	positive	0.04	ribonucleoprotein_complex_assembly	30
CPSF7_ES_5.1:5.2_3_6.1	CPSF7	ES	SH3BP1	0.9	positive	0.04	ribonucleoprotein_complex_assembly	30
CPSF7_ES_5.1:5.2_3_6.1	CPSF7	ES	VAMP3	0.93	positive	0	ribonucleoprotein_complex_assembly	30
CPSF7_ES_5.1:5.2_3_6.1	CPSF7	ES	SRRM1	0.9	positive	0.04	ribonucleoprotein_complex_assembly	30
CPSF7_ES_5.1:5.2_3_6.1	CPSF7	ES	AP1G2	-0.73	negative	0	ribonucleoprotein_complex_assembly	30
CPSF7_ES_5.1:5.2_3_6.1	CPSF7	ES	MYO1C	-0.94	negative	0	ribonucleoprotein_complex_assembly	30
CPSF7_ES_5.1:5.2:6.1:6.2:6.3_3_7.1	CPSF7	ES	PIP4P2	-0.9	negative	0.04	ribonucleoprotein_complex_assembly	35
CPSF7_ES_5.1:5.2:6.1:6.2:6.3_3_7.1	CPSF7	ES	APBA1	0.9	positive	0.04	ribonucleoprotein_complex_assembly	35
CPSF7_ES_5.1:5.2:6.1:6.2:6.3_3_7.1	CPSF7	ES	CEMIP2	0.71	positive	0.02	ribonucleoprotein_complex_assembly	35
CPSF7_ES_5.1:5.2:6.1:6.2:6.3_3_7.1	CPSF7	ES	WNK1	0.94	positive	0	ribonucleoprotein_complex_assembly	35
CPSF7_ES_5.1:5.2:6.1:6.2:6.3_3_7.1	CPSF7	ES	TREML1	-0.87	negative	0	ribonucleoprotein_complex_assembly	35
CPSF7_ES_5.1:5.2:6.1:6.2:6.3_3_7.1	CPSF7	ES	ACSL5	-0.83	negative	0.01	ribonucleoprotein_complex_assembly	35
CPSF7_ES_5.1:5.2:6.1:6.2:6.3_3_7.1	CPSF7	ES	CD74	-0.76	negative	0.03	ribonucleoprotein_complex_assembly	35
CPSF7_ES_5.1:5.2:6.1:6.2:6.3_3_7.1	CPSF7	ES	MYO5A	0.71	positive	0.05	ribonucleoprotein_complex_assembly	35
CPSF7_ES_5.1:5.2:6.1:6.2:6.3_3_7.1	CPSF7	ES	IL1RN	-0.9	negative	0.04	ribonucleoprotein_complex_assembly	35
CPSF7_ES_5.1:5.2:6.1:6.2:6.3_3_7.1	CPSF7	ES	LAMC1	0.86	positive	0.01	ribonucleoprotein_complex_assembly	35
CPSF7_ES_5.1:5.2:6.1:6.2:6.3_3_7.1	CPSF7	ES	AGK	0.9	positive	0.04	ribonucleoprotein_complex_assembly	35
CPSF7_ES_5.1:5.2:6.1:6.2:6.3_3_7.1	CPSF7	ES	RPL30	-0.71	negative	0.01	ribonucleoprotein_complex_assembly	35
CPSF7_ES_5.1:5.2:6.1:6.2:6.3_3_7.1	CPSF7	ES	SHARPIN	-0.86	negative	0.01	ribonucleoprotein_complex_assembly	35
CPSF7_ES_5.1:5.2:6.1:6.2:6.3_3_7.1	CPSF7	ES	PAPSS1	-0.9	negative	0.04	ribonucleoprotein_complex_assembly	35
CPSF7_ES_5.1:5.2:6.1:6.2:6.3_3_7.1	CPSF7	ES	HM13	-0.82	negative	0.02	ribonucleoprotein_complex_assembly	35
CPSF7_ES_5.1:5.2:6.1:6.2:6.3_3_7.1	CPSF7	ES	DTYMK	-0.9	negative	0.04	ribonucleoprotein_complex_assembly	35
CPSF7_ES_5.1:5.2:6.1:6.2:6.3_3_7.1	CPSF7	ES	HSDL2	-0.76	negative	0.01	ribonucleoprotein_complex_assembly	35
CPSF7_ES_5.1:5.2:6.1:6.2:6.3_3_7.1	CPSF7	ES	SKAP1	-0.81	negative	0.01	ribonucleoprotein_complex_assembly	35
CPSF7_ES_5.1:5.2:6.1:6.2:6.3_3_7.1	CPSF7	ES	RRAGB	-0.72	negative	0.03	ribonucleoprotein_complex_assembly	35
CPSF7_ES_5.1:5.2:6.1:6.2:6.3_3_7.1	CPSF7	ES	PLRG1	-0.75	negative	0.02	ribonucleoprotein_complex_assembly	35
CPSF7_ES_5.1:5.2:6.1:6.2:6.3_3_7.1	CPSF7	ES	PIN1	0.82	positive	0	ribonucleoprotein_complex_assembly	35
CPSF7_ES_5.1:5.2:6.1:6.2:6.3_3_7.1	CPSF7	ES	NFAM1	-0.74	negative	0.04	ribonucleoprotein_complex_assembly	35
CPSF7_ES_5.1:5.2:6.1:6.2:6.3_3_7.1	CPSF7	ES	SUCO	-0.7	negative	0.02	ribonucleoprotein_complex_assembly	35
CPSF7_ES_5.1:5.2:6.1:6.2:6.3_3_7.1	CPSF7	ES	RMDN1	-0.77	negative	0	ribonucleoprotein_complex_assembly	35
CPSF7_ES_5.1:5.2:6.1:6.2:6.3_3_7.1	CPSF7	ES	BZW1	-0.78	negative	0	ribonucleoprotein_complex_assembly	35
CPSF7_ES_5.1:5.2:6.1:6.2:6.3_3_7.1	CPSF7	ES	STK26	-0.83	negative	0	ribonucleoprotein_complex_assembly	35
CPSF7_ES_5.1:5.2:6.1:6.2:6.3_3_7.1	CPSF7	ES	FKBP8	0.83	positive	0.04	ribonucleoprotein_complex_assembly	35
CPSF7_ES_5.1:5.2:6.1:6.2:6.3_3_7.1	CPSF7	ES	CTDSP1	-0.9	negative	0.04	ribonucleoprotein_complex_assembly	35
CPSF7_ES_5.1:5.2:6.1:6.2:6.3_3_7.1	CPSF7	ES	VMA21	-0.94	negative	0	ribonucleoprotein_complex_assembly	35
CPSF7_ES_5.1:5.2:6.1:6.2:6.3_3_7.1	CPSF7	ES	MRPL43	-0.9	negative	0.04	ribonucleoprotein_complex_assembly	35
CPSF7_ES_5.1:5.2:6.1:6.2:6.3_3_7.1	CPSF7	ES	CCDC90B	-0.9	negative	0.04	ribonucleoprotein_complex_assembly	35
CPSF7_ES_5.1:5.2:6.1:6.2:6.3_3_7.1	CPSF7	ES	DOCK5	-0.8	negative	0.01	ribonucleoprotein_complex_assembly	35
CPSF7_ES_5.1:5.2:6.1:6.2:6.3_3_7.1	CPSF7	ES	FBL	0.73	positive	0.02	ribonucleoprotein_complex_assembly	35
CPSF7_ES_5.1:5.2:6.1:6.2:6.3_3_7.1	CPSF7	ES	PMM2	-0.86	negative	0.01	ribonucleoprotein_complex_assembly	35
CPSF7_ES_5.1:5.2:6.1:6.2:6.3_3_7.1	CPSF7	ES	LAIR1	-0.71	negative	0	ribonucleoprotein_complex_assembly	35
CPSF7_ES_5.1:5.2:6.1:6.2:6.3:7.1_3_7.2	CPSF7	ES	LSP1	0.74	positive	0.01	ribonucleoprotein_complex_assembly	28
CPSF7_ES_5.1:5.2:6.1:6.2:6.3:7.1_3_7.2	CPSF7	ES	HPS1	0.79	positive	0.04	ribonucleoprotein_complex_assembly	28
CPSF7_ES_5.1:5.2:6.1:6.2:6.3:7.1_3_7.2	CPSF7	ES	REL	0.9	positive	0.04	ribonucleoprotein_complex_assembly	28
CPSF7_ES_5.1:5.2:6.1:6.2:6.3:7.1_3_7.2	CPSF7	ES	HLA-F	0.9	positive	0.04	ribonucleoprotein_complex_assembly	28
CPSF7_ES_5.1:5.2:6.1:6.2:6.3:7.1_3_7.2	CPSF7	ES	SNRPB	-0.7	negative	0.02	ribonucleoprotein_complex_assembly	28
CPSF7_ES_5.1:5.2:6.1:6.2:6.3:7.1_3_7.2	CPSF7	ES	CNOT1	0.9	positive	0.04	ribonucleoprotein_complex_assembly	28
CPSF7_ES_5.1:5.2:6.1:6.2:6.3:7.1_3_7.2	CPSF7	ES	GNA13	-0.8	negative	0	ribonucleoprotein_complex_assembly	28
CPSF7_ES_5.1:5.2:6.1:6.2:6.3:7.1_3_7.2	CPSF7	ES	H6PD	-0.77	negative	0.02	ribonucleoprotein_complex_assembly	28
CPSF7_ES_5.1:5.2:6.1:6.2:6.3:7.1_3_7.2	CPSF7	ES	BST2	0.89	positive	0.01	ribonucleoprotein_complex_assembly	28
CPSF7_ES_5.1:5.2:6.1:6.2:6.3:7.1_3_7.2	CPSF7	ES	PABPN1	0.9	positive	0.04	ribonucleoprotein_complex_assembly	28
CPSF7_ES_5.1:5.2:6.1:6.2:6.3:7.1_3_7.2	CPSF7	ES	PDLIM1	-0.72	negative	0.03	ribonucleoprotein_complex_assembly	28
CPSF7_ES_5.1:5.2:6.1:6.2:6.3:7.1_3_7.2	CPSF7	ES	HLA-DRB1	-0.72	negative	0.03	ribonucleoprotein_complex_assembly	28
CPSF7_ES_5.1:5.2:6.1:6.2:6.3:7.1_3_7.2	CPSF7	ES	FTH1	-0.72	negative	0.02	ribonucleoprotein_complex_assembly	28
CPSF7_ES_5.1:5.2:6.1:6.2:6.3:7.1_3_7.2	CPSF7	ES	CTSW	-0.9	negative	0.04	ribonucleoprotein_complex_assembly	28
CPSF7_ES_5.1:5.2:6.1:6.2:6.3:7.1_3_7.2	CPSF7	ES	LITAF	-0.9	negative	0.04	ribonucleoprotein_complex_assembly	28
CPSF7_ES_5.1:5.2:6.1:6.2:6.3:7.1_3_7.2	CPSF7	ES	NOMO2	-0.72	negative	0.02	ribonucleoprotein_complex_assembly	28
CPSF7_ES_5.1:5.2:6.1:6.2:6.3:7.1_3_7.2	CPSF7	ES	RALY	0.94	positive	0	ribonucleoprotein_complex_assembly	28
CPSF7_ES_5.1:5.2:6.1:6.2:6.3:7.1_3_7.2	CPSF7	ES	CARS1	-0.89	negative	0.01	ribonucleoprotein_complex_assembly	28
CPSF7_ES_5.1:5.2:6.1:6.2:6.3:7.1_3_7.2	CPSF7	ES	ATP6V1G1	0.71	positive	0.01	ribonucleoprotein_complex_assembly	28
CPSF7_ES_5.1:5.2:6.1:6.2:6.3:7.1_3_7.2	CPSF7	ES	C1QBP	0.84	positive	0	ribonucleoprotein_complex_assembly	28
CPSF7_ES_5.1:5.2:6.1:6.2:6.3:7.1_3_7.2	CPSF7	ES	RAD23B	0.76	positive	0.01	ribonucleoprotein_complex_assembly	28
CPSF7_ES_5.1:5.2:6.1:6.2:6.3:7.1_3_7.2	CPSF7	ES	NUP155	0.83	positive	0	ribonucleoprotein_complex_assembly	28
CPSF7_ES_5.1:5.2:6.1:6.2:6.3:7.1_3_7.2	CPSF7	ES	PKN1	-0.9	negative	0.04	ribonucleoprotein_complex_assembly	28
CPSF7_ES_5.1:5.2:6.1:6.2:6.3:7.1_3_7.2	CPSF7	ES	LPCAT3	-0.9	negative	0.04	ribonucleoprotein_complex_assembly	28
CPSF7_ES_5.1:5.2:6.1:6.2:6.3:7.1_3_7.2	CPSF7	ES	ELOC	0.72	positive	0.02	ribonucleoprotein_complex_assembly	28
CPSF7_ES_5.1:5.2:6.1:6.2:6.3:7.1_3_7.2	CPSF7	ES	SNX3	-0.9	negative	0.04	ribonucleoprotein_complex_assembly	28
CPSF7_ES_5.1:5.2:6.1:6.2:6.3:7.1_3_7.2	CPSF7	ES	SET	-0.76	negative	0.03	ribonucleoprotein_complex_assembly	28
CPSF7_ES_5.1:5.2:6.1:6.2:6.3:7.1_3_7.2	CPSF7	ES	PTGES3	-0.89	negative	0.02	ribonucleoprotein_complex_assembly	28
CPSF7_ES_5.1:5.2:6.1:6.2:6.3:7.1_3_8	CPSF7	ES	GIMAP4	-0.89	negative	0.02	ribonucleoprotein_complex_assembly	81
CPSF7_ES_5.1:5.2:6.1:6.2:6.3:7.1_3_8	CPSF7	ES	PSMA4	0.77	positive	0.01	ribonucleoprotein_complex_assembly	81
CPSF7_ES_5.1:5.2:6.1:6.2:6.3:7.1_3_8	CPSF7	ES	SRP14	-0.72	negative	0.03	ribonucleoprotein_complex_assembly	81
CPSF7_ES_5.1:5.2:6.1:6.2:6.3:7.1_3_8	CPSF7	ES	ARHGEF2	-0.79	negative	0.02	ribonucleoprotein_complex_assembly	81
CPSF7_ES_5.1:5.2:6.1:6.2:6.3:7.1_3_8	CPSF7	ES	CUTA	-0.76	negative	0.01	ribonucleoprotein_complex_assembly	81
CPSF7_ES_5.1:5.2:6.1:6.2:6.3:7.1_3_8	CPSF7	ES	HMGB2	-0.71	negative	0.01	ribonucleoprotein_complex_assembly	81
CPSF7_ES_5.1:5.2:6.1:6.2:6.3:7.1_3_8	CPSF7	ES	RPS2	-0.86	negative	0.01	ribonucleoprotein_complex_assembly	81
CPSF7_ES_5.1:5.2:6.1:6.2:6.3:7.1_3_8	CPSF7	ES	RAB24	-0.94	negative	0	ribonucleoprotein_complex_assembly	81
CPSF7_ES_5.1:5.2:6.1:6.2:6.3:7.1_3_8	CPSF7	ES	PSMD6	0.72	positive	0.03	ribonucleoprotein_complex_assembly	81
CPSF7_ES_5.1:5.2:6.1:6.2:6.3:7.1_3_8	CPSF7	ES	PFAS	0.83	positive	0.04	ribonucleoprotein_complex_assembly	81
CPSF7_ES_5.1:5.2:6.1:6.2:6.3:7.1_3_8	CPSF7	ES	PRDX2	-0.81	negative	0	ribonucleoprotein_complex_assembly	81
CPSF7_ES_5.1:5.2:6.1:6.2:6.3:7.1_3_8	CPSF7	ES	USP9X	0.89	positive	0.01	ribonucleoprotein_complex_assembly	81
CPSF7_ES_5.1:5.2:6.1:6.2:6.3:7.1_3_8	CPSF7	ES	PGRMC2	-0.86	negative	0.01	ribonucleoprotein_complex_assembly	81
CPSF7_ES_5.1:5.2:6.1:6.2:6.3:7.1_3_8	CPSF7	ES	YARS1	-0.76	negative	0.01	ribonucleoprotein_complex_assembly	81
CPSF7_ES_5.1:5.2:6.1:6.2:6.3:7.1_3_8	CPSF7	ES	HSP90B1	-0.71	negative	0.01	ribonucleoprotein_complex_assembly	81
CPSF7_ES_5.1:5.2:6.1:6.2:6.3:7.1_3_8	CPSF7	ES	ATP6V1C1	0.89	positive	0.02	ribonucleoprotein_complex_assembly	81
CPSF7_ES_5.1:5.2:6.1:6.2:6.3:7.1_3_8	CPSF7	ES	CUTC	-0.88	negative	0	ribonucleoprotein_complex_assembly	81
CPSF7_ES_5.1:5.2:6.1:6.2:6.3:7.1_3_8	CPSF7	ES	NDUFA4	-0.79	negative	0.04	ribonucleoprotein_complex_assembly	81
CPSF7_ES_5.1:5.2:6.1:6.2:6.3:7.1_3_8	CPSF7	ES	RBMX	-0.85	negative	0	ribonucleoprotein_complex_assembly	81
CPSF7_ES_5.1:5.2:6.1:6.2:6.3:7.1_3_8	CPSF7	ES	NADSYN1	0.76	positive	0.03	ribonucleoprotein_complex_assembly	81
CPSF7_ES_5.1:5.2:6.1:6.2:6.3:7.1_3_8	CPSF7	ES	REL	-0.9	negative	0.04	ribonucleoprotein_complex_assembly	81
CPSF7_ES_5.1:5.2:6.1:6.2:6.3:7.1_3_8	CPSF7	ES	CLIC4	-0.86	negative	0.01	ribonucleoprotein_complex_assembly	81
CPSF7_ES_5.1:5.2:6.1:6.2:6.3:7.1_3_8	CPSF7	ES	CARD8	-0.9	negative	0.04	ribonucleoprotein_complex_assembly	81
CPSF7_ES_5.1:5.2:6.1:6.2:6.3:7.1_3_8	CPSF7	ES	EML3	0.81	positive	0.01	ribonucleoprotein_complex_assembly	81
CPSF7_ES_5.1:5.2:6.1:6.2:6.3:7.1_3_8	CPSF7	ES	TTC37	0.9	positive	0.04	ribonucleoprotein_complex_assembly	81
CPSF7_ES_5.1:5.2:6.1:6.2:6.3:7.1_3_8	CPSF7	ES	PSTPIP1	-0.76	negative	0.03	ribonucleoprotein_complex_assembly	81
CPSF7_ES_5.1:5.2:6.1:6.2:6.3:7.1_3_8	CPSF7	ES	ERVFC1	-0.83	negative	0.04	ribonucleoprotein_complex_assembly	81
CPSF7_ES_5.1:5.2:6.1:6.2:6.3:7.1_3_8	CPSF7	ES	STK10	-0.79	negative	0.02	ribonucleoprotein_complex_assembly	81
CPSF7_ES_5.1:5.2:6.1:6.2:6.3:7.1_3_8	CPSF7	ES	FN3K	-0.82	negative	0.02	ribonucleoprotein_complex_assembly	81
CPSF7_ES_5.1:5.2:6.1:6.2:6.3:7.1_3_8	CPSF7	ES	PDHA1	0.73	positive	0.02	ribonucleoprotein_complex_assembly	81
CPSF7_ES_5.1:5.2:6.1:6.2:6.3:7.1_3_8	CPSF7	ES	CTBS	0.83	positive	0.01	ribonucleoprotein_complex_assembly	81
CPSF7_ES_5.1:5.2:6.1:6.2:6.3:7.1_3_8	CPSF7	ES	PSMB7	0.89	positive	0.02	ribonucleoprotein_complex_assembly	81
CPSF7_ES_5.1:5.2:6.1:6.2:6.3:7.1_3_8	CPSF7	ES	APRT	-0.89	negative	0.02	ribonucleoprotein_complex_assembly	81
CPSF7_ES_5.1:5.2:6.1:6.2:6.3:7.1_3_8	CPSF7	ES	CCT2	-0.73	negative	0.02	ribonucleoprotein_complex_assembly	81
CPSF7_ES_5.1:5.2:6.1:6.2:6.3:7.1_3_8	CPSF7	ES	WDFY1	0.9	positive	0.04	ribonucleoprotein_complex_assembly	81
CPSF7_ES_5.1:5.2:6.1:6.2:6.3:7.1_3_8	CPSF7	ES	PSMD8	-0.86	negative	0.01	ribonucleoprotein_complex_assembly	81
CPSF7_ES_5.1:5.2:6.1:6.2:6.3:7.1_3_8	CPSF7	ES	DCAF7	-0.81	negative	0.01	ribonucleoprotein_complex_assembly	81
CPSF7_ES_5.1:5.2:6.1:6.2:6.3:7.1_3_8	CPSF7	ES	STIP1	-0.83	negative	0	ribonucleoprotein_complex_assembly	81
CPSF7_ES_5.1:5.2:6.1:6.2:6.3:7.1_3_8	CPSF7	ES	DBNL	-0.72	negative	0.01	ribonucleoprotein_complex_assembly	81
CPSF7_ES_5.1:5.2:6.1:6.2:6.3:7.1_3_8	CPSF7	ES	RAB2A	-0.76	negative	0.01	ribonucleoprotein_complex_assembly	81
CPSF7_ES_5.1:5.2:6.1:6.2:6.3:7.1_3_8	CPSF7	ES	SULT1A4	-0.9	negative	0.04	ribonucleoprotein_complex_assembly	81
CPSF7_ES_5.1:5.2:6.1:6.2:6.3:7.1_3_8	CPSF7	ES	FHOD1	-0.73	negative	0.02	ribonucleoprotein_complex_assembly	81
CPSF7_ES_5.1:5.2:6.1:6.2:6.3:7.1_3_8	CPSF7	ES	TES	-0.71	negative	0.01	ribonucleoprotein_complex_assembly	81
CPSF7_ES_5.1:5.2:6.1:6.2:6.3:7.1_3_8	CPSF7	ES	DNAJC3	-0.9	negative	0.04	ribonucleoprotein_complex_assembly	81
CPSF7_ES_5.1:5.2:6.1:6.2:6.3:7.1_3_8	CPSF7	ES	CSTA	0.94	positive	0	ribonucleoprotein_complex_assembly	81
CPSF7_ES_5.1:5.2:6.1:6.2:6.3:7.1_3_8	CPSF7	ES	SSB	-0.76	negative	0.01	ribonucleoprotein_complex_assembly	81
CPSF7_ES_5.1:5.2:6.1:6.2:6.3:7.1_3_8	CPSF7	ES	RPL10A	-0.83	negative	0.01	ribonucleoprotein_complex_assembly	81
CPSF7_ES_5.1:5.2:6.1:6.2:6.3:7.1_3_8	CPSF7	ES	APOC3	-0.79	negative	0.04	ribonucleoprotein_complex_assembly	81
CPSF7_ES_5.1:5.2:6.1:6.2:6.3:7.1_3_8	CPSF7	ES	SEPTIN7	-0.73	negative	0.02	ribonucleoprotein_complex_assembly	81
CPSF7_ES_5.1:5.2:6.1:6.2:6.3:7.1_3_8	CPSF7	ES	PCNA	-0.9	negative	0.04	ribonucleoprotein_complex_assembly	81
CPSF7_ES_5.1:5.2:6.1:6.2:6.3:7.1_3_8	CPSF7	ES	FAM98B	-0.71	negative	0.02	ribonucleoprotein_complex_assembly	81
CPSF7_ES_5.1:5.2:6.1:6.2:6.3:7.1_3_8	CPSF7	ES	CPT2	0.72	positive	0.03	ribonucleoprotein_complex_assembly	81
CPSF7_ES_5.1:5.2:6.1:6.2:6.3:7.1_3_8	CPSF7	ES	GC	0.83	positive	0.04	ribonucleoprotein_complex_assembly	81
CPSF7_ES_5.1:5.2:6.1:6.2:6.3:7.1_3_8	CPSF7	ES	UBE2D3	0.86	positive	0.01	ribonucleoprotein_complex_assembly	81
CPSF7_ES_5.1:5.2:6.1:6.2:6.3:7.1_3_8	CPSF7	ES	ELOC	-0.73	negative	0.02	ribonucleoprotein_complex_assembly	81
CPSF7_ES_5.1:5.2:6.1:6.2:6.3:7.1_3_8	CPSF7	ES	MSN	-0.76	negative	0.01	ribonucleoprotein_complex_assembly	81
CPSF7_ES_5.1:5.2:6.1:6.2:6.3:7.1_3_8	CPSF7	ES	NEDD8	-0.82	negative	0	ribonucleoprotein_complex_assembly	81
CPSF7_ES_5.1:5.2:6.1:6.2:6.3:7.1_3_8	CPSF7	ES	HNRNPD	-0.83	negative	0.04	ribonucleoprotein_complex_assembly	81
CPSF7_ES_5.1:5.2:6.1:6.2:6.3:7.1_3_8	CPSF7	ES	GSPT1	-0.83	negative	0.01	ribonucleoprotein_complex_assembly	81
CPSF7_ES_5.1:5.2:6.1:6.2:6.3:7.1_3_8	CPSF7	ES	TMSB4X	-0.71	negative	0.01	ribonucleoprotein_complex_assembly	81
CPSF7_ES_5.1:5.2:6.1:6.2:6.3:7.1_3_8	CPSF7	ES	RPL4	-0.9	negative	0.04	ribonucleoprotein_complex_assembly	81
CPSF7_ES_5.1:5.2:6.1:6.2:6.3:7.1_3_8	CPSF7	ES	TUBA8	-0.75	negative	0.02	ribonucleoprotein_complex_assembly	81
CPSF7_ES_5.1:5.2:6.1:6.2:6.3:7.1_3_8	CPSF7	ES	BCAP31	-0.8	negative	0	ribonucleoprotein_complex_assembly	81
CPSF7_ES_5.1:5.2:6.1:6.2:6.3:7.1_3_8	CPSF7	ES	PDS5A	-0.9	negative	0.04	ribonucleoprotein_complex_assembly	81
CPSF7_ES_5.1:5.2:6.1:6.2:6.3:7.1_3_8	CPSF7	ES	RPL13	-0.96	negative	0	ribonucleoprotein_complex_assembly	81
CPSF7_ES_5.1:5.2:6.1:6.2:6.3:7.1_3_8	CPSF7	ES	NDUFC2	0.9	positive	0.04	ribonucleoprotein_complex_assembly	81
CPSF7_ES_5.1:5.2:6.1:6.2:6.3:7.1_3_8	CPSF7	ES	MECP2	-0.86	negative	0	ribonucleoprotein_complex_assembly	81
CPSF7_ES_5.1:5.2:6.1:6.2:6.3:7.1_3_8	CPSF7	ES	WIPF1	-0.74	negative	0.01	ribonucleoprotein_complex_assembly	81
CPSF7_ES_5.1:5.2:6.1:6.2:6.3:7.1_3_8	CPSF7	ES	S100A10	-0.88	negative	0	ribonucleoprotein_complex_assembly	81
CPSF7_ES_5.1:5.2:6.1:6.2:6.3:7.1_3_8	CPSF7	ES	RPS3A	-0.74	negative	0.04	ribonucleoprotein_complex_assembly	81
CPSF7_ES_5.1:5.2:6.1:6.2:6.3:7.1_3_8	CPSF7	ES	SEMA4D	-0.94	negative	0	ribonucleoprotein_complex_assembly	81
CPSF7_ES_5.1:5.2:6.1:6.2:6.3:7.1_3_8	CPSF7	ES	AHNAK	-0.77	negative	0.01	ribonucleoprotein_complex_assembly	81
CPSF7_ES_5.1:5.2:6.1:6.2:6.3:7.1_3_8	CPSF7	ES	ICAM2	-0.89	negative	0.02	ribonucleoprotein_complex_assembly	81
CPSF7_ES_5.1:5.2:6.1:6.2:6.3:7.1_3_8	CPSF7	ES	DUSP3	-0.78	negative	0.01	ribonucleoprotein_complex_assembly	81
CPSF7_ES_5.1:5.2:6.1:6.2:6.3:7.1_3_8	CPSF7	ES	GMPPB	-0.73	negative	0.02	ribonucleoprotein_complex_assembly	81
CPSF7_ES_5.1:5.2:6.1:6.2:6.3:7.1_3_8	CPSF7	ES	AK2	-0.7	negative	0.02	ribonucleoprotein_complex_assembly	81
CPSF7_ES_5.1:5.2:6.1:6.2:6.3:7.1_3_8	CPSF7	ES	HMGN2	-0.73	negative	0.02	ribonucleoprotein_complex_assembly	81
CPSF7_ES_5.1:5.2:6.1:6.2:6.3:7.1_3_8	CPSF7	ES	CCT5	-0.71	negative	0.01	ribonucleoprotein_complex_assembly	81
CPSF7_ES_5.1:5.2:6.1:6.2:6.3:7.1_3_8	CPSF7	ES	LASP1	-0.76	negative	0.01	ribonucleoprotein_complex_assembly	81
CPSF7_ES_5.1:5.2:6.1:6.2:6.3:7.1_3_8	CPSF7	ES	MTMR12	-0.94	negative	0	ribonucleoprotein_complex_assembly	81
CPSF7_ES_5.1:5.2:6.1:6.2:6.3:7.1_3_8	CPSF7	ES	NIT2	-0.77	negative	0.01	ribonucleoprotein_complex_assembly	81
CPSF7_ES_5.1:5.2:6.1:6.2:6.3:7.1:7.2_3_8	CPSF7	ES	PTBP1	-0.73	negative	0.02	ribonucleoprotein_complex_assembly	116
CPSF7_ES_5.1:5.2:6.1:6.2:6.3:7.1:7.2_3_8	CPSF7	ES	RBMX	-0.79	negative	0.02	ribonucleoprotein_complex_assembly	116
CPSF7_ES_5.1:5.2:6.1:6.2:6.3:7.1:7.2_3_8	CPSF7	ES	ADGRG3	-0.74	negative	0.04	ribonucleoprotein_complex_assembly	116
CPSF7_ES_5.1:5.2:6.1:6.2:6.3:7.1:7.2_3_8	CPSF7	ES	CSNK2B	0.83	positive	0.04	ribonucleoprotein_complex_assembly	116
CPSF7_ES_5.1:5.2:6.1:6.2:6.3:7.1:7.2_3_8	CPSF7	ES	ILF2	0.72	positive	0.03	ribonucleoprotein_complex_assembly	116
CPSF7_ES_5.1:5.2:6.1:6.2:6.3:7.1:7.2_3_8	CPSF7	ES	MAP1S	-0.9	negative	0.04	ribonucleoprotein_complex_assembly	116
CPSF7_ES_5.1:5.2:6.1:6.2:6.3:7.1:7.2_3_8	CPSF7	ES	SFXN1	0.82	positive	0	ribonucleoprotein_complex_assembly	116
CPSF7_ES_5.1:5.2:6.1:6.2:6.3:7.1:7.2_3_8	CPSF7	ES	AP2B1	0.86	positive	0.01	ribonucleoprotein_complex_assembly	116
CPSF7_ES_5.1:5.2:6.1:6.2:6.3:7.1:7.2_3_8	CPSF7	ES	RAB24	-0.94	negative	0	ribonucleoprotein_complex_assembly	116
CPSF7_ES_5.1:5.2:6.1:6.2:6.3:7.1:7.2_3_8	CPSF7	ES	STK10	-0.82	negative	0.02	ribonucleoprotein_complex_assembly	116
CPSF7_ES_5.1:5.2:6.1:6.2:6.3:7.1:7.2_3_8	CPSF7	ES	ARSA	0.73	positive	0.02	ribonucleoprotein_complex_assembly	116
CPSF7_ES_5.1:5.2:6.1:6.2:6.3:7.1:7.2_3_8	CPSF7	ES	TP53I3	-0.82	negative	0.02	ribonucleoprotein_complex_assembly	116
CPSF7_ES_5.1:5.2:6.1:6.2:6.3:7.1:7.2_3_8	CPSF7	ES	GGT1	0.9	positive	0.04	ribonucleoprotein_complex_assembly	116
CPSF7_ES_5.1:5.2:6.1:6.2:6.3:7.1:7.2_3_8	CPSF7	ES	SULT1A4	-0.9	negative	0.04	ribonucleoprotein_complex_assembly	116
CPSF7_ES_5.1:5.2:6.1:6.2:6.3:7.1:7.2_3_8	CPSF7	ES	RPL13	-0.96	negative	0	ribonucleoprotein_complex_assembly	116
CPSF7_ES_5.1:5.2:6.1:6.2:6.3:7.1:7.2_3_8	CPSF7	ES	GPX4	0.71	positive	0.05	ribonucleoprotein_complex_assembly	116
CPSF7_ES_5.1:5.2:6.1:6.2:6.3:7.1:7.2_3_8	CPSF7	ES	RPA1	-0.82	negative	0.02	ribonucleoprotein_complex_assembly	116
CPSF7_ES_5.1:5.2:6.1:6.2:6.3:7.1:7.2_3_8	CPSF7	ES	NDUFB10	0.75	positive	0.02	ribonucleoprotein_complex_assembly	116
CPSF7_ES_5.1:5.2:6.1:6.2:6.3:7.1:7.2_3_8	CPSF7	ES	ERLIN2	0.83	positive	0.01	ribonucleoprotein_complex_assembly	116
CPSF7_ES_5.1:5.2:6.1:6.2:6.3:7.1:7.2_3_8	CPSF7	ES	HMGN2	-0.76	negative	0.03	ribonucleoprotein_complex_assembly	116
CPSF7_ES_5.1:5.2:6.1:6.2:6.3:7.1:7.2_3_8	CPSF7	ES	SEPTIN7	-0.83	negative	0.01	ribonucleoprotein_complex_assembly	116
CPSF7_ES_5.1:5.2:6.1:6.2:6.3:7.1:7.2_3_8	CPSF7	ES	PSTPIP2	-0.73	negative	0.02	ribonucleoprotein_complex_assembly	116
CPSF7_ES_5.1:5.2:6.1:6.2:6.3:7.1:7.2_3_8	CPSF7	ES	COPA	0.79	positive	0.01	ribonucleoprotein_complex_assembly	116
CPSF7_ES_5.1:5.2:6.1:6.2:6.3:7.1:7.2_3_8	CPSF7	ES	ERVFC1	-0.83	negative	0.04	ribonucleoprotein_complex_assembly	116
CPSF7_ES_5.1:5.2:6.1:6.2:6.3:7.1:7.2_3_8	CPSF7	ES	NT5C2	0.9	positive	0.04	ribonucleoprotein_complex_assembly	116
CPSF7_ES_5.1:5.2:6.1:6.2:6.3:7.1:7.2_3_8	CPSF7	ES	UROD	0.94	positive	0	ribonucleoprotein_complex_assembly	116
CPSF7_ES_5.1:5.2:6.1:6.2:6.3:7.1:7.2_3_8	CPSF7	ES	NPM1	-0.86	negative	0	ribonucleoprotein_complex_assembly	116
CPSF7_ES_5.1:5.2:6.1:6.2:6.3:7.1:7.2_3_8	CPSF7	ES	FYB1	-0.79	negative	0.02	ribonucleoprotein_complex_assembly	116
CPSF7_ES_5.1:5.2:6.1:6.2:6.3:7.1:7.2_3_8	CPSF7	ES	CPT2	0.74	positive	0.04	ribonucleoprotein_complex_assembly	116
CPSF7_ES_5.1:5.2:6.1:6.2:6.3:7.1:7.2_3_8	CPSF7	ES	PSMA4	0.87	positive	0	ribonucleoprotein_complex_assembly	116
CPSF7_ES_5.1:5.2:6.1:6.2:6.3:7.1:7.2_3_8	CPSF7	ES	HLA-DRB3	0.9	positive	0.04	ribonucleoprotein_complex_assembly	116
CPSF7_ES_5.1:5.2:6.1:6.2:6.3:7.1:7.2_3_8	CPSF7	ES	PDHA1	0.81	positive	0.01	ribonucleoprotein_complex_assembly	116
CPSF7_ES_5.1:5.2:6.1:6.2:6.3:7.1:7.2_3_8	CPSF7	ES	PRPF19	-0.82	negative	0.01	ribonucleoprotein_complex_assembly	116
CPSF7_ES_5.1:5.2:6.1:6.2:6.3:7.1:7.2_3_8	CPSF7	ES	PSMD6	0.74	positive	0.04	ribonucleoprotein_complex_assembly	116
CPSF7_ES_5.1:5.2:6.1:6.2:6.3:7.1:7.2_3_8	CPSF7	ES	CYP4F3	-0.86	negative	0.01	ribonucleoprotein_complex_assembly	116
CPSF7_ES_5.1:5.2:6.1:6.2:6.3:7.1:7.2_3_8	CPSF7	ES	CSTA	0.9	positive	0.04	ribonucleoprotein_complex_assembly	116
CPSF7_ES_5.1:5.2:6.1:6.2:6.3:7.1:7.2_3_8	CPSF7	ES	GBP1	0.78	positive	0.01	ribonucleoprotein_complex_assembly	116
CPSF7_ES_5.1:5.2:6.1:6.2:6.3:7.1:7.2_3_8	CPSF7	ES	CDC42	-0.76	negative	0.01	ribonucleoprotein_complex_assembly	116
CPSF7_ES_5.1:5.2:6.1:6.2:6.3:7.1:7.2_3_8	CPSF7	ES	RPL6	-0.76	negative	0.01	ribonucleoprotein_complex_assembly	116
CPSF7_ES_5.1:5.2:6.1:6.2:6.3:7.1:7.2_3_8	CPSF7	ES	HNRNPD	-0.9	negative	0.04	ribonucleoprotein_complex_assembly	116
CPSF7_ES_5.1:5.2:6.1:6.2:6.3:7.1:7.2_3_8	CPSF7	ES	SNRPE	-0.83	negative	0.04	ribonucleoprotein_complex_assembly	116
CPSF7_ES_5.1:5.2:6.1:6.2:6.3:7.1:7.2_3_8	CPSF7	ES	FKBP2	-0.81	negative	0.01	ribonucleoprotein_complex_assembly	116
CPSF7_ES_5.1:5.2:6.1:6.2:6.3:7.1:7.2_3_8	CPSF7	ES	SNRPGP15	-0.82	negative	0.02	ribonucleoprotein_complex_assembly	116
CPSF7_ES_5.1:5.2:6.1:6.2:6.3:7.1:7.2_3_8	CPSF7	ES	DTD1	0.75	positive	0.02	ribonucleoprotein_complex_assembly	116
CPSF7_ES_5.1:5.2:6.1:6.2:6.3:7.1:7.2_3_8	CPSF7	ES	CUTA	-0.82	negative	0	ribonucleoprotein_complex_assembly	116
CPSF7_ES_5.1:5.2:6.1:6.2:6.3:7.1:7.2_3_8	CPSF7	ES	H1-5	-0.9	negative	0	ribonucleoprotein_complex_assembly	116
CPSF7_ES_5.1:5.2:6.1:6.2:6.3:7.1:7.2_3_8	CPSF7	ES	TMED2	0.9	positive	0.04	ribonucleoprotein_complex_assembly	116
CPSF7_ES_5.1:5.2:6.1:6.2:6.3:7.1:7.2_3_8	CPSF7	ES	RPL4	-0.9	negative	0.04	ribonucleoprotein_complex_assembly	116
CPSF7_ES_5.1:5.2:6.1:6.2:6.3:7.1:7.2_3_8	CPSF7	ES	NUDT3	0.74	positive	0.04	ribonucleoprotein_complex_assembly	116
CPSF7_ES_5.1:5.2:6.1:6.2:6.3:7.1:7.2_3_8	CPSF7	ES	NEDD8	-0.79	negative	0.01	ribonucleoprotein_complex_assembly	116
CPSF7_ES_5.1:5.2:6.1:6.2:6.3:7.1:7.2_3_8	CPSF7	ES	ALOX15	-0.76	negative	0.03	ribonucleoprotein_complex_assembly	116
CPSF7_ES_5.1:5.2:6.1:6.2:6.3:7.1:7.2_3_8	CPSF7	ES	TIMM10	-0.86	negative	0.01	ribonucleoprotein_complex_assembly	116
CPSF7_ES_5.1:5.2:6.1:6.2:6.3:7.1:7.2_3_8	CPSF7	ES	PGM2	0.77	positive	0.01	ribonucleoprotein_complex_assembly	116
CPSF7_ES_5.1:5.2:6.1:6.2:6.3:7.1:7.2_3_8	CPSF7	ES	STIP1	-0.74	negative	0.01	ribonucleoprotein_complex_assembly	116
CPSF7_ES_5.1:5.2:6.1:6.2:6.3:7.1:7.2_3_8	CPSF7	ES	PFDN6	0.9	positive	0.04	ribonucleoprotein_complex_assembly	116
CPSF7_ES_5.1:5.2:6.1:6.2:6.3:7.1:7.2_3_8	CPSF7	ES	NCL	-0.71	negative	0.02	ribonucleoprotein_complex_assembly	116
CPSF7_ES_5.1:5.2:6.1:6.2:6.3:7.1:7.2_3_8	CPSF7	ES	EIF4B	-0.94	negative	0	ribonucleoprotein_complex_assembly	116
CPSF7_ES_5.1:5.2:6.1:6.2:6.3:7.1:7.2_3_8	CPSF7	ES	BCAP31	-0.84	negative	0	ribonucleoprotein_complex_assembly	116
CPSF7_ES_5.1:5.2:6.1:6.2:6.3:7.1:7.2_3_8	CPSF7	ES	GSR	0.81	positive	0	ribonucleoprotein_complex_assembly	116
CPSF7_ES_5.1:5.2:6.1:6.2:6.3:7.1:7.2_3_8	CPSF7	ES	PGRMC2	-0.86	negative	0.01	ribonucleoprotein_complex_assembly	116
CPSF7_ES_5.1:5.2:6.1:6.2:6.3:7.1:7.2_3_8	CPSF7	ES	USP9X	0.83	positive	0.04	ribonucleoprotein_complex_assembly	116
CPSF7_ES_5.1:5.2:6.1:6.2:6.3:7.1:7.2_3_8	CPSF7	ES	APRT	-0.9	negative	0.04	ribonucleoprotein_complex_assembly	116
CPSF7_ES_5.1:5.2:6.1:6.2:6.3:7.1:7.2_3_8	CPSF7	ES	SEC31A	-0.9	negative	0.04	ribonucleoprotein_complex_assembly	116
CPSF7_ES_5.1:5.2:6.1:6.2:6.3:7.1:7.2_3_8	CPSF7	ES	TPP2	0.74	positive	0.01	ribonucleoprotein_complex_assembly	116
CPSF7_ES_5.1:5.2:6.1:6.2:6.3:7.1:7.2_3_8	CPSF7	ES	LCN2	0.71	positive	0.02	ribonucleoprotein_complex_assembly	116
CPSF7_ES_5.1:5.2:6.1:6.2:6.3:7.1:7.2_3_8	CPSF7	ES	DBNL	-0.73	negative	0.02	ribonucleoprotein_complex_assembly	116
CPSF7_ES_5.1:5.2:6.1:6.2:6.3:7.1:7.2_3_8	CPSF7	ES	IARS2	-0.74	negative	0.04	ribonucleoprotein_complex_assembly	116
CPSF7_ES_5.1:5.2:6.1:6.2:6.3:7.1:7.2_3_8	CPSF7	ES	VAMP8	-0.71	negative	0.02	ribonucleoprotein_complex_assembly	116
CPSF7_ES_5.1:5.2:6.1:6.2:6.3:7.1:7.2_3_8	CPSF7	ES	ELOC	-0.74	negative	0.04	ribonucleoprotein_complex_assembly	116
CPSF7_ES_5.1:5.2:6.1:6.2:6.3:7.1:7.2_3_8	CPSF7	ES	RPLP0	-0.73	negative	0.02	ribonucleoprotein_complex_assembly	116
CPSF7_ES_5.1:5.2:6.1:6.2:6.3:7.1:7.2_3_8	CPSF7	ES	MECP2	-0.8	negative	0.01	ribonucleoprotein_complex_assembly	116
CPSF7_ES_5.1:5.2:6.1:6.2:6.3:7.1:7.2_3_8	CPSF7	ES	RAB8A	-0.73	negative	0.02	ribonucleoprotein_complex_assembly	116
CPSF7_ES_5.1:5.2:6.1:6.2:6.3:7.1:7.2_3_8	CPSF7	ES	GTPBP1	-0.86	negative	0.01	ribonucleoprotein_complex_assembly	116
CPSF7_ES_5.1:5.2:6.1:6.2:6.3:7.1:7.2_3_8	CPSF7	ES	CD5	0.83	positive	0.04	ribonucleoprotein_complex_assembly	116
CPSF7_ES_5.1:5.2:6.1:6.2:6.3:7.1:7.2_3_8	CPSF7	ES	PSMF1	-0.89	negative	0.01	ribonucleoprotein_complex_assembly	116
CPSF7_ES_5.1:5.2:6.1:6.2:6.3:7.1:7.2_3_8	CPSF7	ES	PDIA5	-0.89	negative	0.02	ribonucleoprotein_complex_assembly	116
CPSF7_ES_5.1:5.2:6.1:6.2:6.3:7.1:7.2_3_8	CPSF7	ES	TCIRG1	0.83	positive	0.01	ribonucleoprotein_complex_assembly	116
CPSF7_ES_5.1:5.2:6.1:6.2:6.3:7.1:7.2_3_8	CPSF7	ES	RGS10	-0.88	negative	0	ribonucleoprotein_complex_assembly	116
CPSF7_ES_5.1:5.2:6.1:6.2:6.3:7.1:7.2_3_8	CPSF7	ES	ATP6V1E1	-0.78	negative	0.01	ribonucleoprotein_complex_assembly	116
CPSF7_ES_5.1:5.2:6.1:6.2:6.3:7.1:7.2_3_8	CPSF7	ES	MACROH2A1	-0.74	negative	0.01	ribonucleoprotein_complex_assembly	116
CPSF7_ES_5.1:5.2:6.1:6.2:6.3:7.1:7.2_3_8	CPSF7	ES	C3	0.83	positive	0.04	ribonucleoprotein_complex_assembly	116
CPSF7_ES_5.1:5.2:6.1:6.2:6.3:7.1:7.2_3_8	CPSF7	ES	SRSF2	-0.79	negative	0.04	ribonucleoprotein_complex_assembly	116
CPSF7_ES_5.1:5.2:6.1:6.2:6.3:7.1:7.2_3_8	CPSF7	ES	VPS29	0.73	positive	0.02	ribonucleoprotein_complex_assembly	116
CPSF7_ES_5.1:5.2:6.1:6.2:6.3:7.1:7.2_3_8	CPSF7	ES	AHNAK	-0.77	negative	0.01	ribonucleoprotein_complex_assembly	116
CPSF7_ES_5.1:5.2:6.1:6.2:6.3:7.1:7.2_3_8	CPSF7	ES	RPS2	-0.86	negative	0.01	ribonucleoprotein_complex_assembly	116
CPSF7_ES_5.1:5.2:6.1:6.2:6.3:7.1:7.2_3_8	CPSF7	ES	ZYX	-0.73	negative	0.02	ribonucleoprotein_complex_assembly	116
CPSF7_ES_5.1:5.2:6.1:6.2:6.3:7.1:7.2_3_8	CPSF7	ES	ADSL	-0.94	negative	0	ribonucleoprotein_complex_assembly	116
CPSF7_ES_5.1:5.2:6.1:6.2:6.3:7.1:7.2_3_8	CPSF7	ES	TOP1	0.9	positive	0.04	ribonucleoprotein_complex_assembly	116
CPSF7_ES_5.1:5.2:6.1:6.2:6.3:7.1:7.2_3_8	CPSF7	ES	PSTPIP1	-0.86	negative	0.01	ribonucleoprotein_complex_assembly	116
CPSF7_ES_5.1:5.2:6.1:6.2:6.3:7.1:7.2_3_8	CPSF7	ES	PSMB4	0.89	positive	0	ribonucleoprotein_complex_assembly	116
CPSF7_ES_5.1:5.2:6.1:6.2:6.3:7.1:7.2_3_8	CPSF7	ES	RPL7	-0.86	negative	0.01	ribonucleoprotein_complex_assembly	116
CPSF7_ES_5.1:5.2:6.1:6.2:6.3:7.1:7.2_3_8	CPSF7	ES	MSN	-0.72	negative	0.02	ribonucleoprotein_complex_assembly	116
CPSF7_ES_5.1:5.2:6.1:6.2:6.3:7.1:7.2_3_8	CPSF7	ES	CTSS	0.73	positive	0.02	ribonucleoprotein_complex_assembly	116
CPSF7_ES_5.1:5.2:6.1:6.2:6.3:7.1:7.2_3_8	CPSF7	ES	DDX3X	-0.9	negative	0.04	ribonucleoprotein_complex_assembly	116
CPSF7_ES_5.1:5.2:6.1:6.2:6.3:7.1:7.2_3_8	CPSF7	ES	PIK3R1	-0.81	negative	0.01	ribonucleoprotein_complex_assembly	116
CPSF7_ES_5.1:5.2:6.1:6.2:6.3:7.1:7.2_3_8	CPSF7	ES	RAB2A	-0.82	negative	0	ribonucleoprotein_complex_assembly	116
CPSF7_ES_5.1:5.2:6.1:6.2:6.3:7.1:7.2_3_8	CPSF7	ES	CCT2	-0.85	negative	0	ribonucleoprotein_complex_assembly	116
CPSF7_ES_5.1:5.2:6.1:6.2:6.3:7.1:7.2_3_8	CPSF7	ES	GMPPB	-0.72	negative	0.03	ribonucleoprotein_complex_assembly	116
CPSF7_ES_5.1:5.2:6.1:6.2:6.3:7.1:7.2_3_8	CPSF7	ES	HSP90B1	-0.71	negative	0.02	ribonucleoprotein_complex_assembly	116
CPSF7_ES_5.1:5.2:6.1:6.2:6.3:7.1:7.2_3_8	CPSF7	ES	TPT1	0.74	positive	0.04	ribonucleoprotein_complex_assembly	116
CPSF7_ES_5.1:5.2:6.1:6.2:6.3:7.1:7.2_3_8	CPSF7	ES	CNDP2	-0.96	negative	0	ribonucleoprotein_complex_assembly	116
CPSF7_ES_5.1:5.2:6.1:6.2:6.3:7.1:7.2_3_8	CPSF7	ES	RPS6	-0.89	negative	0.01	ribonucleoprotein_complex_assembly	116
CPSF7_ES_5.1:5.2:6.1:6.2:6.3:7.1:7.2_3_8	CPSF7	ES	ARPC5L	-0.83	negative	0.04	ribonucleoprotein_complex_assembly	116
CPSF7_ES_5.1:5.2:6.1:6.2:6.3:7.1:7.2_3_8	CPSF7	ES	SEC23A	-0.73	negative	0.02	ribonucleoprotein_complex_assembly	116
CPSF7_ES_5.1:5.2:6.1:6.2:6.3:7.1:7.2_3_8	CPSF7	ES	PCNA	-0.9	negative	0.04	ribonucleoprotein_complex_assembly	116
CPSF7_ES_5.1:5.2:6.1:6.2:6.3:7.1:7.2_3_8	CPSF7	ES	HNRNPM	-0.73	negative	0.02	ribonucleoprotein_complex_assembly	116
CPSF7_ES_5.1:5.2:6.1:6.2:6.3:7.1:7.2_3_8	CPSF7	ES	OGDH	0.84	positive	0	ribonucleoprotein_complex_assembly	116
CPSF7_ES_5.1:5.2:6.1:6.2:6.3:7.1:7.2_3_8	CPSF7	ES	PCMT1	-0.93	negative	0	ribonucleoprotein_complex_assembly	116
CPSF7_ES_5.1:5.2:6.1:6.2:6.3:7.1:7.2_3_8	CPSF7	ES	MTCH2	0.89	positive	0	ribonucleoprotein_complex_assembly	116
CPSF7_ES_5.1:5.2:6.1:6.2:6.3:7.1:7.2_3_8	CPSF7	ES	LASP1	-0.78	negative	0.01	ribonucleoprotein_complex_assembly	116
CPSF7_ES_5.1:5.2:6.1:6.2:6.3:7.1:7.2_3_8	CPSF7	ES	PRUNE1	-0.9	negative	0.04	ribonucleoprotein_complex_assembly	116
CPSF7_ES_5.1:5.2:6.1:6.2:6.3:7.1:7.2_3_8	CPSF7	ES	NIT2	-0.87	negative	0	ribonucleoprotein_complex_assembly	116
CPSF7_ES_5.1:5.2:6.1:6.2:6.3:7.1:7.2_3_8	CPSF7	ES	WIPF1	-0.87	negative	0	ribonucleoprotein_complex_assembly	116
CPSF7_ES_5.1:5.2:6.1:6.2:6.3:7.1:7.2_3_8	CPSF7	ES	PSMB8	0.83	positive	0	ribonucleoprotein_complex_assembly	116
CPSF7_ES_5.1:5.2:6.1:6.2:6.3:7.1:7.2_3_8	CPSF7	ES	S100A10	-0.77	negative	0.02	ribonucleoprotein_complex_assembly	116
CPSF7_ES_5.1:5.2:6.1:6.2:6.3:7.1:7.2_3_8	CPSF7	ES	TARS1	0.74	positive	0.01	ribonucleoprotein_complex_assembly	116
CPSF7_ES_5.2_3_6.1	CPSF7	ES	VPS26B	-0.86	negative	0	ribonucleoprotein_complex_assembly	34
CPSF7_ES_5.2_3_6.1	CPSF7	ES	SERPINE2	0.9	positive	0.04	ribonucleoprotein_complex_assembly	34
CPSF7_ES_5.2_3_6.1	CPSF7	ES	STRN4	-0.82	negative	0.02	ribonucleoprotein_complex_assembly	34
CPSF7_ES_5.2_3_6.1	CPSF7	ES	ORM1	-0.7	negative	0	ribonucleoprotein_complex_assembly	34
CPSF7_ES_5.2_3_6.1	CPSF7	ES	MCCC1	-0.83	negative	0.04	ribonucleoprotein_complex_assembly	34
CPSF7_ES_5.2_3_6.1	CPSF7	ES	UQCR10	-0.72	negative	0.01	ribonucleoprotein_complex_assembly	34
CPSF7_ES_5.2_3_6.1	CPSF7	ES	LAMTOR4	-0.82	negative	0.02	ribonucleoprotein_complex_assembly	34
CPSF7_ES_5.2_3_6.1	CPSF7	ES	LILRA3	-0.71	negative	0.05	ribonucleoprotein_complex_assembly	34
CPSF7_ES_5.2_3_6.1	CPSF7	ES	PSMC1	0.72	positive	0.01	ribonucleoprotein_complex_assembly	34
CPSF7_ES_5.2_3_6.1	CPSF7	ES	GOLGB1	0.9	positive	0.04	ribonucleoprotein_complex_assembly	34
CPSF7_ES_5.2_3_6.1	CPSF7	ES	HMGN1	0.83	positive	0.04	ribonucleoprotein_complex_assembly	34
CPSF7_ES_5.2_3_6.1	CPSF7	ES	GALC	-0.9	negative	0.04	ribonucleoprotein_complex_assembly	34
CPSF7_ES_5.2_3_6.1	CPSF7	ES	GAPVD1	-0.9	negative	0.04	ribonucleoprotein_complex_assembly	34
CPSF7_ES_5.2_3_6.1	CPSF7	ES	GIT2	0.9	positive	0.04	ribonucleoprotein_complex_assembly	34
CPSF7_ES_5.2_3_6.1	CPSF7	ES	HDHD3	-0.74	negative	0.04	ribonucleoprotein_complex_assembly	34
CPSF7_ES_5.2_3_6.1	CPSF7	ES	NUP50	0.76	positive	0.03	ribonucleoprotein_complex_assembly	34
CPSF7_ES_5.2_3_6.1	CPSF7	ES	HTATIP2	-0.9	negative	0.04	ribonucleoprotein_complex_assembly	34
CPSF7_ES_5.2_3_6.1	CPSF7	ES	PLD3	-0.83	negative	0	ribonucleoprotein_complex_assembly	34
CPSF7_ES_5.2_3_6.1	CPSF7	ES	WDR77	-0.72	negative	0.02	ribonucleoprotein_complex_assembly	34
CPSF7_ES_5.2_3_6.1	CPSF7	ES	EPB42	0.93	positive	0	ribonucleoprotein_complex_assembly	34
CPSF7_ES_5.2_3_6.1	CPSF7	ES	APBA1	0.9	positive	0.04	ribonucleoprotein_complex_assembly	34
CPSF7_ES_5.2_3_6.1	CPSF7	ES	ACSS2	-0.89	negative	0.02	ribonucleoprotein_complex_assembly	34
CPSF7_ES_5.2_3_6.1	CPSF7	ES	AHSG	-0.82	negative	0	ribonucleoprotein_complex_assembly	34
CPSF7_ES_5.2_3_6.1	CPSF7	ES	EIF5B	-0.97	negative	0	ribonucleoprotein_complex_assembly	34
CPSF7_ES_5.2_3_6.1	CPSF7	ES	C1R	0.9	positive	0.04	ribonucleoprotein_complex_assembly	34
CPSF7_ES_5.2_3_6.1	CPSF7	ES	TRIP10	0.9	positive	0.04	ribonucleoprotein_complex_assembly	34
CPSF7_ES_5.2_3_6.1	CPSF7	ES	CUL4B	0.9	positive	0.04	ribonucleoprotein_complex_assembly	34
CPSF7_ES_5.2_3_6.1	CPSF7	ES	ACTBL2	0.73	positive	0.02	ribonucleoprotein_complex_assembly	34
CPSF7_ES_5.2_3_6.1	CPSF7	ES	GNG10	-0.83	negative	0.04	ribonucleoprotein_complex_assembly	34
CPSF7_ES_5.2_3_6.1	CPSF7	ES	EMC1	0.89	positive	0.02	ribonucleoprotein_complex_assembly	34
CPSF7_ES_5.2_3_6.1	CPSF7	ES	ADAR	0.74	positive	0.04	ribonucleoprotein_complex_assembly	34
CPSF7_ES_5.2_3_6.1	CPSF7	ES	LILRB3	-0.74	negative	0.01	ribonucleoprotein_complex_assembly	34
CPSF7_ES_5.2_3_6.1	CPSF7	ES	BDH1	0.9	positive	0.04	ribonucleoprotein_complex_assembly	34
CPSF7_ES_5.2_3_6.1	CPSF7	ES	TMPO	0.71	positive	0.02	ribonucleoprotein_complex_assembly	34
CPSF7_ES_5.2:6.1:6.2:6.3_3_7.1	CPSF7	ES	STRN4	-0.76	negative	0.03	ribonucleoprotein_complex_assembly	41
CPSF7_ES_5.2:6.1:6.2:6.3_3_7.1	CPSF7	ES	CTSB	-0.9	negative	0.04	ribonucleoprotein_complex_assembly	41
CPSF7_ES_5.2:6.1:6.2:6.3_3_7.1	CPSF7	ES	PCYT2	-0.71	negative	0.05	ribonucleoprotein_complex_assembly	41
CPSF7_ES_5.2:6.1:6.2:6.3_3_7.1	CPSF7	ES	SPAM1	-0.9	negative	0.04	ribonucleoprotein_complex_assembly	41
CPSF7_ES_5.2:6.1:6.2:6.3_3_7.1	CPSF7	ES	PPP1R12A	-0.76	negative	0.03	ribonucleoprotein_complex_assembly	41
CPSF7_ES_5.2:6.1:6.2:6.3_3_7.1	CPSF7	ES	ASB16	-0.83	negative	0.01	ribonucleoprotein_complex_assembly	41
CPSF7_ES_5.2:6.1:6.2:6.3_3_7.1	CPSF7	ES	IDS	-0.77	negative	0.02	ribonucleoprotein_complex_assembly	41
CPSF7_ES_5.2:6.1:6.2:6.3_3_7.1	CPSF7	ES	NFAM1	-0.9	negative	0.04	ribonucleoprotein_complex_assembly	41
CPSF7_ES_5.2:6.1:6.2:6.3_3_7.1	CPSF7	ES	TJP2	-0.71	negative	0.02	ribonucleoprotein_complex_assembly	41
CPSF7_ES_5.2:6.1:6.2:6.3_3_7.1	CPSF7	ES	PIP4K2C	0.78	positive	0.01	ribonucleoprotein_complex_assembly	41
CPSF7_ES_5.2:6.1:6.2:6.3_3_7.1	CPSF7	ES	GAPVD1	-0.9	negative	0.04	ribonucleoprotein_complex_assembly	41
CPSF7_ES_5.2:6.1:6.2:6.3_3_7.1	CPSF7	ES	PEAK3	-0.89	negative	0.02	ribonucleoprotein_complex_assembly	41
CPSF7_ES_5.2:6.1:6.2:6.3_3_7.1	CPSF7	ES	HIP1	-0.73	negative	0.02	ribonucleoprotein_complex_assembly	41
CPSF7_ES_5.2:6.1:6.2:6.3_3_7.1	CPSF7	ES	SUCO	-0.75	negative	0.02	ribonucleoprotein_complex_assembly	41
CPSF7_ES_5.2:6.1:6.2:6.3_3_7.1	CPSF7	ES	WDR13	-0.94	negative	0	ribonucleoprotein_complex_assembly	41
CPSF7_ES_5.2:6.1:6.2:6.3_3_7.1	CPSF7	ES	XPOT	-0.71	negative	0.05	ribonucleoprotein_complex_assembly	41
CPSF7_ES_5.2:6.1:6.2:6.3_3_7.1	CPSF7	ES	SUPT5H	-0.89	negative	0.02	ribonucleoprotein_complex_assembly	41
CPSF7_ES_5.2:6.1:6.2:6.3_3_7.1	CPSF7	ES	CSTF1	-0.81	negative	0.01	ribonucleoprotein_complex_assembly	41
CPSF7_ES_5.2:6.1:6.2:6.3_3_7.1	CPSF7	ES	LILRA2	-0.86	negative	0.01	ribonucleoprotein_complex_assembly	41
CPSF7_ES_5.2:6.1:6.2:6.3_3_7.1	CPSF7	ES	TOMM40	-0.83	negative	0.01	ribonucleoprotein_complex_assembly	41
CPSF7_ES_5.2:6.1:6.2:6.3_3_7.1	CPSF7	ES	HSDL2	-0.76	negative	0.03	ribonucleoprotein_complex_assembly	41
CPSF7_ES_5.2:6.1:6.2:6.3_3_7.1	CPSF7	ES	SARS2	-0.82	negative	0.02	ribonucleoprotein_complex_assembly	41
CPSF7_ES_5.2:6.1:6.2:6.3_3_7.1	CPSF7	ES	ATP6V1D	-0.9	negative	0.04	ribonucleoprotein_complex_assembly	41
CPSF7_ES_5.2:6.1:6.2:6.3_3_7.1	CPSF7	ES	UBQLN1	-0.72	negative	0.03	ribonucleoprotein_complex_assembly	41
CPSF7_ES_5.2:6.1:6.2:6.3_3_7.1	CPSF7	ES	GMPPA	-0.77	negative	0	ribonucleoprotein_complex_assembly	41
CPSF7_ES_5.2:6.1:6.2:6.3_3_7.1	CPSF7	ES	PIGK	-0.9	negative	0.04	ribonucleoprotein_complex_assembly	41
CPSF7_ES_5.2:6.1:6.2:6.3_3_7.1	CPSF7	ES	ATE1	-0.94	negative	0	ribonucleoprotein_complex_assembly	41
CPSF7_ES_5.2:6.1:6.2:6.3_3_7.1	CPSF7	ES	PAPOLA	-0.93	negative	0	ribonucleoprotein_complex_assembly	41
CPSF7_ES_5.2:6.1:6.2:6.3_3_7.1	CPSF7	ES	HTT	-0.9	negative	0.04	ribonucleoprotein_complex_assembly	41
CPSF7_ES_5.2:6.1:6.2:6.3_3_7.1	CPSF7	ES	SAR1B	-0.83	negative	0.04	ribonucleoprotein_complex_assembly	41
CPSF7_ES_5.2:6.1:6.2:6.3_3_7.1	CPSF7	ES	PGM2L1	0.9	positive	0.04	ribonucleoprotein_complex_assembly	41
CPSF7_ES_5.2:6.1:6.2:6.3_3_7.1	CPSF7	ES	ATAD3B	-0.73	negative	0.02	ribonucleoprotein_complex_assembly	41
CPSF7_ES_5.2:6.1:6.2:6.3_3_7.1	CPSF7	ES	MAPKAPK3	-0.9	negative	0.04	ribonucleoprotein_complex_assembly	41
CPSF7_ES_5.2:6.1:6.2:6.3_3_7.1	CPSF7	ES	LAIR1	-0.77	negative	0.02	ribonucleoprotein_complex_assembly	41
CPSF7_ES_5.2:6.1:6.2:6.3_3_7.1	CPSF7	ES	TRAPPC4	0.83	positive	0.04	ribonucleoprotein_complex_assembly	41
CPSF7_ES_5.2:6.1:6.2:6.3_3_7.1	CPSF7	ES	PSD4	-0.9	negative	0	ribonucleoprotein_complex_assembly	41
CPSF7_ES_5.2:6.1:6.2:6.3_3_7.1	CPSF7	ES	WDR77	-0.82	negative	0	ribonucleoprotein_complex_assembly	41
CPSF7_ES_5.2:6.1:6.2:6.3_3_7.1	CPSF7	ES	NT5DC1	-0.79	negative	0.04	ribonucleoprotein_complex_assembly	41
CPSF7_ES_5.2:6.1:6.2:6.3_3_7.1	CPSF7	ES	RPL10	-0.76	negative	0.03	ribonucleoprotein_complex_assembly	41
CPSF7_ES_5.2:6.1:6.2:6.3_3_7.1	CPSF7	ES	HNRNPLL	-0.76	negative	0.03	ribonucleoprotein_complex_assembly	41
CPSF7_ES_5.2:6.1:6.2:6.3_3_7.1	CPSF7	ES	SPG11	-0.83	negative	0.04	ribonucleoprotein_complex_assembly	41
CPSF7_ES_5.2:6.1:6.2:6.3:7.1_3_7.2	CPSF7	ES	RHOG	0.84	positive	0	ribonucleoprotein_complex_assembly	80
CPSF7_ES_5.2:6.1:6.2:6.3:7.1_3_7.2	CPSF7	ES	DECR1	0.71	positive	0.02	ribonucleoprotein_complex_assembly	80
CPSF7_ES_5.2:6.1:6.2:6.3:7.1_3_7.2	CPSF7	ES	ACLY	0.73	positive	0.02	ribonucleoprotein_complex_assembly	80
CPSF7_ES_5.2:6.1:6.2:6.3:7.1_3_7.2	CPSF7	ES	RELA	-0.74	negative	0.04	ribonucleoprotein_complex_assembly	80
CPSF7_ES_5.2:6.1:6.2:6.3:7.1_3_7.2	CPSF7	ES	LHPP	-0.86	negative	0.01	ribonucleoprotein_complex_assembly	80
CPSF7_ES_5.2:6.1:6.2:6.3:7.1_3_7.2	CPSF7	ES	NUMA1	-0.72	negative	0.02	ribonucleoprotein_complex_assembly	80
CPSF7_ES_5.2:6.1:6.2:6.3:7.1_3_7.2	CPSF7	ES	U2AF2	0.71	positive	0.02	ribonucleoprotein_complex_assembly	80
CPSF7_ES_5.2:6.1:6.2:6.3:7.1_3_7.2	CPSF7	ES	CHI3L1	-0.89	negative	0	ribonucleoprotein_complex_assembly	80
CPSF7_ES_5.2:6.1:6.2:6.3:7.1_3_7.2	CPSF7	ES	CLTA	-0.83	negative	0.04	ribonucleoprotein_complex_assembly	80
CPSF7_ES_5.2:6.1:6.2:6.3:7.1_3_7.2	CPSF7	ES	SERPINA1	-0.92	negative	0	ribonucleoprotein_complex_assembly	80
CPSF7_ES_5.2:6.1:6.2:6.3:7.1_3_7.2	CPSF7	ES	ENO1	0.71	positive	0.02	ribonucleoprotein_complex_assembly	80
CPSF7_ES_5.2:6.1:6.2:6.3:7.1_3_7.2	CPSF7	ES	ILK	0.76	positive	0.01	ribonucleoprotein_complex_assembly	80
CPSF7_ES_5.2:6.1:6.2:6.3:7.1_3_7.2	CPSF7	ES	GLG1	-0.77	negative	0.02	ribonucleoprotein_complex_assembly	80
CPSF7_ES_5.2:6.1:6.2:6.3:7.1_3_7.2	CPSF7	ES	MAPK3	0.74	positive	0.04	ribonucleoprotein_complex_assembly	80
CPSF7_ES_5.2:6.1:6.2:6.3:7.1_3_7.2	CPSF7	ES	ESAM	0.83	positive	0.01	ribonucleoprotein_complex_assembly	80
CPSF7_ES_5.2:6.1:6.2:6.3:7.1_3_7.2	CPSF7	ES	KRT10	-0.75	negative	0.02	ribonucleoprotein_complex_assembly	80
CPSF7_ES_5.2:6.1:6.2:6.3:7.1_3_7.2	CPSF7	ES	NDUFS2	-0.74	negative	0.01	ribonucleoprotein_complex_assembly	80
CPSF7_ES_5.2:6.1:6.2:6.3:7.1_3_7.2	CPSF7	ES	FGB	0.86	positive	0	ribonucleoprotein_complex_assembly	80
CPSF7_ES_5.2:6.1:6.2:6.3:7.1_3_7.2	CPSF7	ES	HVCN1	0.73	positive	0.02	ribonucleoprotein_complex_assembly	80
CPSF7_ES_5.2:6.1:6.2:6.3:7.1_3_7.2	CPSF7	ES	MOSPD2	-0.86	negative	0.01	ribonucleoprotein_complex_assembly	80
CPSF7_ES_5.2:6.1:6.2:6.3:7.1_3_7.2	CPSF7	ES	QDPR	-0.84	negative	0	ribonucleoprotein_complex_assembly	80
CPSF7_ES_5.2:6.1:6.2:6.3:7.1_3_7.2	CPSF7	ES	FXN	-0.89	negative	0.02	ribonucleoprotein_complex_assembly	80
CPSF7_ES_5.2:6.1:6.2:6.3:7.1_3_7.2	CPSF7	ES	P2RX1	0.79	positive	0.04	ribonucleoprotein_complex_assembly	80
CPSF7_ES_5.2:6.1:6.2:6.3:7.1_3_7.2	CPSF7	ES	ECHS1	0.86	positive	0.01	ribonucleoprotein_complex_assembly	80
CPSF7_ES_5.2:6.1:6.2:6.3:7.1_3_7.2	CPSF7	ES	C11orf54	0.79	positive	0.01	ribonucleoprotein_complex_assembly	80
CPSF7_ES_5.2:6.1:6.2:6.3:7.1_3_7.2	CPSF7	ES	RAP2B	0.83	positive	0.01	ribonucleoprotein_complex_assembly	80
CPSF7_ES_5.2:6.1:6.2:6.3:7.1_3_7.2	CPSF7	ES	TMEM205	0.77	positive	0.02	ribonucleoprotein_complex_assembly	80
CPSF7_ES_5.2:6.1:6.2:6.3:7.1_3_7.2	CPSF7	ES	TTLL12	0.9	positive	0.04	ribonucleoprotein_complex_assembly	80
CPSF7_ES_5.2:6.1:6.2:6.3:7.1_3_7.2	CPSF7	ES	WDR37	0.9	positive	0.04	ribonucleoprotein_complex_assembly	80
CPSF7_ES_5.2:6.1:6.2:6.3:7.1_3_7.2	CPSF7	ES	WIPF1	0.73	positive	0.02	ribonucleoprotein_complex_assembly	80
CPSF7_ES_5.2:6.1:6.2:6.3:7.1_3_7.2	CPSF7	ES	PRKG1	0.94	positive	0	ribonucleoprotein_complex_assembly	80
CPSF7_ES_5.2:6.1:6.2:6.3:7.1_3_7.2	CPSF7	ES	FHL1	0.83	positive	0.04	ribonucleoprotein_complex_assembly	80
CPSF7_ES_5.2:6.1:6.2:6.3:7.1_3_7.2	CPSF7	ES	LAP3	0.72	positive	0.02	ribonucleoprotein_complex_assembly	80
CPSF7_ES_5.2:6.1:6.2:6.3:7.1_3_7.2	CPSF7	ES	GZMA	-0.76	negative	0.03	ribonucleoprotein_complex_assembly	80
CPSF7_ES_5.2:6.1:6.2:6.3:7.1_3_7.2	CPSF7	ES	STMN1	0.76	positive	0.01	ribonucleoprotein_complex_assembly	80
CPSF7_ES_5.2:6.1:6.2:6.3:7.1_3_7.2	CPSF7	ES	HSPA5	0.72	positive	0.02	ribonucleoprotein_complex_assembly	80
CPSF7_ES_5.2:6.1:6.2:6.3:7.1_3_7.2	CPSF7	ES	MPP1	0.71	positive	0.05	ribonucleoprotein_complex_assembly	80
CPSF7_ES_5.2:6.1:6.2:6.3:7.1_3_7.2	CPSF7	ES	ATP5F1A	0.77	positive	0.01	ribonucleoprotein_complex_assembly	80
CPSF7_ES_5.2:6.1:6.2:6.3:7.1_3_7.2	CPSF7	ES	LAMTOR5	0.9	positive	0.04	ribonucleoprotein_complex_assembly	80
CPSF7_ES_5.2:6.1:6.2:6.3:7.1_3_7.2	CPSF7	ES	DNM1L	0.72	positive	0.02	ribonucleoprotein_complex_assembly	80
CPSF7_ES_5.2:6.1:6.2:6.3:7.1_3_7.2	CPSF7	ES	CA13	0.94	positive	0	ribonucleoprotein_complex_assembly	80
CPSF7_ES_5.2:6.1:6.2:6.3:7.1_3_7.2	CPSF7	ES	HCFC1	-0.86	negative	0.01	ribonucleoprotein_complex_assembly	80
CPSF7_ES_5.2:6.1:6.2:6.3:7.1_3_7.2	CPSF7	ES	RAB32	0.74	positive	0.01	ribonucleoprotein_complex_assembly	80
CPSF7_ES_5.2:6.1:6.2:6.3:7.1_3_7.2	CPSF7	ES	MANF	0.74	positive	0.01	ribonucleoprotein_complex_assembly	80
CPSF7_ES_5.2:6.1:6.2:6.3:7.1_3_7.2	CPSF7	ES	DDX5	-0.94	negative	0	ribonucleoprotein_complex_assembly	80
CPSF7_ES_5.2:6.1:6.2:6.3:7.1_3_7.2	CPSF7	ES	ARHGAP18	0.86	positive	0.01	ribonucleoprotein_complex_assembly	80
CPSF7_ES_5.2:6.1:6.2:6.3:7.1_3_7.2	CPSF7	ES	OLFM4	-0.73	negative	0.02	ribonucleoprotein_complex_assembly	80
CPSF7_ES_5.2:6.1:6.2:6.3:7.1_3_7.2	CPSF7	ES	HNRNPA1	-0.74	negative	0.01	ribonucleoprotein_complex_assembly	80
CPSF7_ES_5.2:6.1:6.2:6.3:7.1_3_7.2	CPSF7	ES	COPB2	-0.78	negative	0.01	ribonucleoprotein_complex_assembly	80
CPSF7_ES_5.2:6.1:6.2:6.3:7.1_3_7.2	CPSF7	ES	AMPD2	0.73	positive	0.02	ribonucleoprotein_complex_assembly	80
CPSF7_ES_5.2:6.1:6.2:6.3:7.1_3_7.2	CPSF7	ES	WDR77	-0.9	negative	0.04	ribonucleoprotein_complex_assembly	80
CPSF7_ES_5.2:6.1:6.2:6.3:7.1_3_7.2	CPSF7	ES	SHMT2	0.81	positive	0	ribonucleoprotein_complex_assembly	80
CPSF7_ES_5.2:6.1:6.2:6.3:7.1_3_7.2	CPSF7	ES	MVP	0.72	positive	0.03	ribonucleoprotein_complex_assembly	80
CPSF7_ES_5.2:6.1:6.2:6.3:7.1_3_7.2	CPSF7	ES	HINT2	0.72	positive	0.02	ribonucleoprotein_complex_assembly	80
CPSF7_ES_5.2:6.1:6.2:6.3:7.1_3_7.2	CPSF7	ES	HMGB3	-0.88	negative	0	ribonucleoprotein_complex_assembly	80
CPSF7_ES_5.2:6.1:6.2:6.3:7.1_3_7.2	CPSF7	ES	CDK11B	0.9	positive	0.04	ribonucleoprotein_complex_assembly	80
CPSF7_ES_5.2:6.1:6.2:6.3:7.1_3_7.2	CPSF7	ES	PDIA6	0.74	positive	0.01	ribonucleoprotein_complex_assembly	80
CPSF7_ES_5.2:6.1:6.2:6.3:7.1_3_7.2	CPSF7	ES	TTC1	0.83	positive	0.04	ribonucleoprotein_complex_assembly	80
CPSF7_ES_5.2:6.1:6.2:6.3:7.1_3_7.2	CPSF7	ES	UPF1	-0.9	negative	0	ribonucleoprotein_complex_assembly	80
CPSF7_ES_5.2:6.1:6.2:6.3:7.1_3_7.2	CPSF7	ES	AP1S2	0.71	positive	0.05	ribonucleoprotein_complex_assembly	80
CPSF7_ES_5.2:6.1:6.2:6.3:7.1_3_7.2	CPSF7	ES	PITPNA	-0.73	negative	0.02	ribonucleoprotein_complex_assembly	80
CPSF7_ES_5.2:6.1:6.2:6.3:7.1_3_7.2	CPSF7	ES	NEDD8	0.71	positive	0.02	ribonucleoprotein_complex_assembly	80
CPSF7_ES_5.2:6.1:6.2:6.3:7.1_3_7.2	CPSF7	ES	GTPBP1	0.71	positive	0.05	ribonucleoprotein_complex_assembly	80
CPSF7_ES_5.2:6.1:6.2:6.3:7.1_3_7.2	CPSF7	ES	HNRNPUL1	-0.83	negative	0.01	ribonucleoprotein_complex_assembly	80
CPSF7_ES_5.2:6.1:6.2:6.3:7.1_3_7.2	CPSF7	ES	COPS2	0.9	positive	0.04	ribonucleoprotein_complex_assembly	80
CPSF7_ES_5.2:6.1:6.2:6.3:7.1_3_7.2	CPSF7	ES	NDUFV1	-0.76	negative	0.01	ribonucleoprotein_complex_assembly	80
CPSF7_ES_5.2:6.1:6.2:6.3:7.1_3_7.2	CPSF7	ES	NDUFA5	-0.8	negative	0.01	ribonucleoprotein_complex_assembly	80
CPSF7_ES_5.2:6.1:6.2:6.3:7.1_3_7.2	CPSF7	ES	CNDP2	0.88	positive	0	ribonucleoprotein_complex_assembly	80
CPSF7_ES_5.2:6.1:6.2:6.3:7.1_3_7.2	CPSF7	ES	GALT	0.83	positive	0.04	ribonucleoprotein_complex_assembly	80
CPSF7_ES_5.2:6.1:6.2:6.3:7.1_3_7.2	CPSF7	ES	BLMH	-0.79	negative	0.02	ribonucleoprotein_complex_assembly	80
CPSF7_ES_5.2:6.1:6.2:6.3:7.1_3_7.2	CPSF7	ES	UNC45A	0.79	positive	0.04	ribonucleoprotein_complex_assembly	80
CPSF7_ES_5.2:6.1:6.2:6.3:7.1_3_7.2	CPSF7	ES	TRAPPC6B	0.74	positive	0.04	ribonucleoprotein_complex_assembly	80
CPSF7_ES_5.2:6.1:6.2:6.3:7.1_3_7.2	CPSF7	ES	ATP6V1E1	0.73	positive	0.02	ribonucleoprotein_complex_assembly	80
CPSF7_ES_5.2:6.1:6.2:6.3:7.1_3_7.2	CPSF7	ES	ORM2	0.83	positive	0.04	ribonucleoprotein_complex_assembly	80
CPSF7_ES_5.2:6.1:6.2:6.3:7.1_3_7.2	CPSF7	ES	NDUFA9	-0.87	negative	0	ribonucleoprotein_complex_assembly	80
CPSF7_ES_5.2:6.1:6.2:6.3:7.1_3_7.2	CPSF7	ES	LITAF	-0.9	negative	0.04	ribonucleoprotein_complex_assembly	80
CPSF7_ES_5.2:6.1:6.2:6.3:7.1_3_7.2	CPSF7	ES	PTPRC	-0.72	negative	0.02	ribonucleoprotein_complex_assembly	80
CPSF7_ES_5.2:6.1:6.2:6.3:7.1_3_7.2	CPSF7	ES	HARS1	-0.72	negative	0.02	ribonucleoprotein_complex_assembly	80
CPSF7_ES_5.2:6.1:6.2:6.3:7.1_3_7.2	CPSF7	ES	MCEMP1	-0.76	negative	0.01	ribonucleoprotein_complex_assembly	80
CPSF7_ES_5.2:6.1:6.2:6.3:7.1_3_7.2	CPSF7	ES	PGM1	0.81	positive	0	ribonucleoprotein_complex_assembly	80
CPSF7_ES_5.2:6.1:6.2:6.3:7.1_3_8	CPSF7	ES	CHMP6	-0.83	negative	0.01	ribonucleoprotein_complex_assembly	59
CPSF7_ES_5.2:6.1:6.2:6.3:7.1_3_8	CPSF7	ES	WDFY1	-0.9	negative	0.04	ribonucleoprotein_complex_assembly	59
CPSF7_ES_5.2:6.1:6.2:6.3:7.1_3_8	CPSF7	ES	MPIG6B	0.71	positive	0.05	ribonucleoprotein_complex_assembly	59
CPSF7_ES_5.2:6.1:6.2:6.3:7.1_3_8	CPSF7	ES	MT-ATP8	-0.9	negative	0	ribonucleoprotein_complex_assembly	59
CPSF7_ES_5.2:6.1:6.2:6.3:7.1_3_8	CPSF7	ES	LPCAT2	-0.94	negative	0	ribonucleoprotein_complex_assembly	59
CPSF7_ES_5.2:6.1:6.2:6.3:7.1_3_8	CPSF7	ES	EIF4A2	-0.82	negative	0.02	ribonucleoprotein_complex_assembly	59
CPSF7_ES_5.2:6.1:6.2:6.3:7.1_3_8	CPSF7	ES	BRI3BP	-0.83	negative	0.04	ribonucleoprotein_complex_assembly	59
CPSF7_ES_5.2:6.1:6.2:6.3:7.1_3_8	CPSF7	ES	TUBA1B	-0.76	negative	0.01	ribonucleoprotein_complex_assembly	59
CPSF7_ES_5.2:6.1:6.2:6.3:7.1_3_8	CPSF7	ES	ATP6V1C1	-0.83	negative	0.04	ribonucleoprotein_complex_assembly	59
CPSF7_ES_5.2:6.1:6.2:6.3:7.1_3_8	CPSF7	ES	DNAJA1	0.72	positive	0.03	ribonucleoprotein_complex_assembly	59
CPSF7_ES_5.2:6.1:6.2:6.3:7.1_3_8	CPSF7	ES	RAP1B	-0.78	negative	0.01	ribonucleoprotein_complex_assembly	59
CPSF7_ES_5.2:6.1:6.2:6.3:7.1_3_8	CPSF7	ES	PEF1	-0.94	negative	0	ribonucleoprotein_complex_assembly	59
CPSF7_ES_5.2:6.1:6.2:6.3:7.1_3_8	CPSF7	ES	CEACAM6	-0.83	negative	0.04	ribonucleoprotein_complex_assembly	59
CPSF7_ES_5.2:6.1:6.2:6.3:7.1_3_8	CPSF7	ES	EPS15L1	-0.75	negative	0.02	ribonucleoprotein_complex_assembly	59
CPSF7_ES_5.2:6.1:6.2:6.3:7.1_3_8	CPSF7	ES	P2RX1	-0.93	negative	0	ribonucleoprotein_complex_assembly	59
CPSF7_ES_5.2:6.1:6.2:6.3:7.1_3_8	CPSF7	ES	MAPK3	-0.93	negative	0	ribonucleoprotein_complex_assembly	59
CPSF7_ES_5.2:6.1:6.2:6.3:7.1_3_8	CPSF7	ES	SCP2	-0.76	negative	0.03	ribonucleoprotein_complex_assembly	59
CPSF7_ES_5.2:6.1:6.2:6.3:7.1_3_8	CPSF7	ES	PDIA6	-0.72	negative	0.02	ribonucleoprotein_complex_assembly	59
CPSF7_ES_5.2:6.1:6.2:6.3:7.1_3_8	CPSF7	ES	CALCOCO1	-0.71	negative	0.05	ribonucleoprotein_complex_assembly	59
CPSF7_ES_5.2:6.1:6.2:6.3:7.1_3_8	CPSF7	ES	GM2A	-0.9	negative	0.04	ribonucleoprotein_complex_assembly	59
CPSF7_ES_5.2:6.1:6.2:6.3:7.1_3_8	CPSF7	ES	EHD3	-0.73	negative	0.02	ribonucleoprotein_complex_assembly	59
CPSF7_ES_5.2:6.1:6.2:6.3:7.1_3_8	CPSF7	ES	DGLUCY	-0.94	negative	0	ribonucleoprotein_complex_assembly	59
CPSF7_ES_5.2:6.1:6.2:6.3:7.1_3_8	CPSF7	ES	NDUFC2	-0.83	negative	0.04	ribonucleoprotein_complex_assembly	59
CPSF7_ES_5.2:6.1:6.2:6.3:7.1_3_8	CPSF7	ES	GARS1	-0.94	negative	0	ribonucleoprotein_complex_assembly	59
CPSF7_ES_5.2:6.1:6.2:6.3:7.1_3_8	CPSF7	ES	FCAR	-0.82	negative	0.02	ribonucleoprotein_complex_assembly	59
CPSF7_ES_5.2:6.1:6.2:6.3:7.1_3_8	CPSF7	ES	CD53	-0.9	negative	0.04	ribonucleoprotein_complex_assembly	59
CPSF7_ES_5.2:6.1:6.2:6.3:7.1_3_8	CPSF7	ES	SSR4	-0.86	negative	0.01	ribonucleoprotein_complex_assembly	59
CPSF7_ES_5.2:6.1:6.2:6.3:7.1_3_8	CPSF7	ES	MCU	-0.82	negative	0.01	ribonucleoprotein_complex_assembly	59
CPSF7_ES_5.2:6.1:6.2:6.3:7.1_3_8	CPSF7	ES	RAB22A	-0.83	negative	0.01	ribonucleoprotein_complex_assembly	59
CPSF7_ES_5.2:6.1:6.2:6.3:7.1_3_8	CPSF7	ES	PPP1R7	-0.94	negative	0	ribonucleoprotein_complex_assembly	59
CPSF7_ES_5.2:6.1:6.2:6.3:7.1_3_8	CPSF7	ES	FUBP1	-0.78	negative	0.01	ribonucleoprotein_complex_assembly	59
CPSF7_ES_5.2:6.1:6.2:6.3:7.1_3_8	CPSF7	ES	TPR	0.74	positive	0.04	ribonucleoprotein_complex_assembly	59
CPSF7_ES_5.2:6.1:6.2:6.3:7.1_3_8	CPSF7	ES	PLS3	-0.9	negative	0.04	ribonucleoprotein_complex_assembly	59
CPSF7_ES_5.2:6.1:6.2:6.3:7.1_3_8	CPSF7	ES	BICD2	-0.9	negative	0.04	ribonucleoprotein_complex_assembly	59
CPSF7_ES_5.2:6.1:6.2:6.3:7.1_3_8	CPSF7	ES	DEF6	-0.89	negative	0.01	ribonucleoprotein_complex_assembly	59
CPSF7_ES_5.2:6.1:6.2:6.3:7.1_3_8	CPSF7	ES	PPP2R5A	-0.9	negative	0.04	ribonucleoprotein_complex_assembly	59
CPSF7_ES_5.2:6.1:6.2:6.3:7.1_3_8	CPSF7	ES	SCRN2	-0.94	negative	0	ribonucleoprotein_complex_assembly	59
CPSF7_ES_5.2:6.1:6.2:6.3:7.1_3_8	CPSF7	ES	TTC1	-0.94	negative	0	ribonucleoprotein_complex_assembly	59
CPSF7_ES_5.2:6.1:6.2:6.3:7.1_3_8	CPSF7	ES	RCC2	0.73	positive	0.02	ribonucleoprotein_complex_assembly	59
CPSF7_ES_5.2:6.1:6.2:6.3:7.1_3_8	CPSF7	ES	EEF1B2	-0.71	negative	0.05	ribonucleoprotein_complex_assembly	59
CPSF7_ES_5.2:6.1:6.2:6.3:7.1_3_8	CPSF7	ES	HNRNPUL1	0.78	positive	0.01	ribonucleoprotein_complex_assembly	59
CPSF7_ES_5.2:6.1:6.2:6.3:7.1_3_8	CPSF7	ES	MGAM	0.77	positive	0.02	ribonucleoprotein_complex_assembly	59
CPSF7_ES_5.2:6.1:6.2:6.3:7.1_3_8	CPSF7	ES	REL	0.9	positive	0.04	ribonucleoprotein_complex_assembly	59
CPSF7_ES_5.2:6.1:6.2:6.3:7.1_3_8	CPSF7	ES	PSMD9	0.75	positive	0.02	ribonucleoprotein_complex_assembly	59
CPSF7_ES_5.2:6.1:6.2:6.3:7.1_3_8	CPSF7	ES	HSD17B12	-0.84	negative	0	ribonucleoprotein_complex_assembly	59
CPSF7_ES_5.2:6.1:6.2:6.3:7.1_3_8	CPSF7	ES	RPS7	-0.83	negative	0.04	ribonucleoprotein_complex_assembly	59
CPSF7_ES_5.2:6.1:6.2:6.3:7.1_3_8	CPSF7	ES	TMED4	-0.89	negative	0.02	ribonucleoprotein_complex_assembly	59
CPSF7_ES_5.2:6.1:6.2:6.3:7.1_3_8	CPSF7	ES	CYCS	-0.71	negative	0.02	ribonucleoprotein_complex_assembly	59
CPSF7_ES_5.2:6.1:6.2:6.3:7.1_3_8	CPSF7	ES	TJP2	-0.9	negative	0.04	ribonucleoprotein_complex_assembly	59
CPSF7_ES_5.2:6.1:6.2:6.3:7.1_3_8	CPSF7	ES	FCGR3B	-0.79	negative	0.04	ribonucleoprotein_complex_assembly	59
CPSF7_ES_5.2:6.1:6.2:6.3:7.1_3_8	CPSF7	ES	S100A12	0.98	positive	0	ribonucleoprotein_complex_assembly	59
CPSF7_ES_5.2:6.1:6.2:6.3:7.1_3_8	CPSF7	ES	ALOX5AP	-0.9	negative	0	ribonucleoprotein_complex_assembly	59
CPSF7_ES_5.2:6.1:6.2:6.3:7.1_3_8	CPSF7	ES	SUPT16H	-0.72	negative	0.03	ribonucleoprotein_complex_assembly	59
CPSF7_ES_5.2:6.1:6.2:6.3:7.1_3_8	CPSF7	ES	NADSYN1	-0.71	negative	0.05	ribonucleoprotein_complex_assembly	59
CPSF7_ES_5.2:6.1:6.2:6.3:7.1_3_8	CPSF7	ES	MT-ATP6	0.89	positive	0.01	ribonucleoprotein_complex_assembly	59
CPSF7_ES_5.2:6.1:6.2:6.3:7.1_3_8	CPSF7	ES	PPIL3	-0.93	negative	0	ribonucleoprotein_complex_assembly	59
CPSF7_ES_5.2:6.1:6.2:6.3:7.1_3_8	CPSF7	ES	PSMB7	-0.9	negative	0.04	ribonucleoprotein_complex_assembly	59
CPSF7_ES_5.2:6.1:6.2:6.3:7.1_3_8	CPSF7	ES	ATP5PF	-0.79	negative	0.04	ribonucleoprotein_complex_assembly	59
CPSF7_ES_5.2:6.1:6.2:6.3:7.1_3_8	CPSF7	ES	DECR1	-0.74	negative	0.01	ribonucleoprotein_complex_assembly	59
CPSF7_ES_5.2:6.1:6.2:6.3:7.1:7.2_3_8	CPSF7	ES	S100A9	0.75	positive	0.02	ribonucleoprotein_complex_assembly	68
CPSF7_ES_5.2:6.1:6.2:6.3:7.1:7.2_3_8	CPSF7	ES	GNG5	-0.9	negative	0.04	ribonucleoprotein_complex_assembly	68
CPSF7_ES_5.2:6.1:6.2:6.3:7.1:7.2_3_8	CPSF7	ES	SNRPGP15	-0.89	negative	0.02	ribonucleoprotein_complex_assembly	68
CPSF7_ES_5.2:6.1:6.2:6.3:7.1:7.2_3_8	CPSF7	ES	AK3	-0.71	negative	0.05	ribonucleoprotein_complex_assembly	68
CPSF7_ES_5.2:6.1:6.2:6.3:7.1:7.2_3_8	CPSF7	ES	EIF6	-0.9	negative	0.04	ribonucleoprotein_complex_assembly	68
CPSF7_ES_5.2:6.1:6.2:6.3:7.1:7.2_3_8	CPSF7	ES	ESAM	0.9	positive	0.04	ribonucleoprotein_complex_assembly	68
CPSF7_ES_5.2:6.1:6.2:6.3:7.1:7.2_3_8	CPSF7	ES	ACBD3	0.9	positive	0.04	ribonucleoprotein_complex_assembly	68
CPSF7_ES_5.2:6.1:6.2:6.3:7.1:7.2_3_8	CPSF7	ES	RIN3	0.89	positive	0.02	ribonucleoprotein_complex_assembly	68
CPSF7_ES_5.2:6.1:6.2:6.3:7.1:7.2_3_8	CPSF7	ES	ZZEF1	0.89	positive	0.01	ribonucleoprotein_complex_assembly	68
CPSF7_ES_5.2:6.1:6.2:6.3:7.1:7.2_3_8	CPSF7	ES	SIGLEC5	-0.82	negative	0.02	ribonucleoprotein_complex_assembly	68
CPSF7_ES_5.2:6.1:6.2:6.3:7.1:7.2_3_8	CPSF7	ES	APEH	0.75	positive	0.02	ribonucleoprotein_complex_assembly	68
CPSF7_ES_5.2:6.1:6.2:6.3:7.1:7.2_3_8	CPSF7	ES	PREP	0.77	positive	0.02	ribonucleoprotein_complex_assembly	68
CPSF7_ES_5.2:6.1:6.2:6.3:7.1:7.2_3_8	CPSF7	ES	ERP44	-0.75	negative	0.02	ribonucleoprotein_complex_assembly	68
CPSF7_ES_5.2:6.1:6.2:6.3:7.1:7.2_3_8	CPSF7	ES	FIS1	0.9	positive	0.04	ribonucleoprotein_complex_assembly	68
CPSF7_ES_5.2:6.1:6.2:6.3:7.1:7.2_3_8	CPSF7	ES	EEA1	0.93	positive	0	ribonucleoprotein_complex_assembly	68
CPSF7_ES_5.2:6.1:6.2:6.3:7.1:7.2_3_8	CPSF7	ES	H1-5	-0.86	negative	0.01	ribonucleoprotein_complex_assembly	68
CPSF7_ES_5.2:6.1:6.2:6.3:7.1:7.2_3_8	CPSF7	ES	GMPR2	0.94	positive	0	ribonucleoprotein_complex_assembly	68
CPSF7_ES_5.2:6.1:6.2:6.3:7.1:7.2_3_8	CPSF7	ES	SLC4A1	-0.75	negative	0.02	ribonucleoprotein_complex_assembly	68
CPSF7_ES_5.2:6.1:6.2:6.3:7.1:7.2_3_8	CPSF7	ES	NCLN	-0.9	negative	0.04	ribonucleoprotein_complex_assembly	68
CPSF7_ES_5.2:6.1:6.2:6.3:7.1:7.2_3_8	CPSF7	ES	DDT	0.71	positive	0.05	ribonucleoprotein_complex_assembly	68
CPSF7_ES_5.2:6.1:6.2:6.3:7.1:7.2_3_8	CPSF7	ES	NDUFB7	-0.9	negative	0.04	ribonucleoprotein_complex_assembly	68
CPSF7_ES_5.2:6.1:6.2:6.3:7.1:7.2_3_8	CPSF7	ES	SCP2	-0.79	negative	0.04	ribonucleoprotein_complex_assembly	68
CPSF7_ES_5.2:6.1:6.2:6.3:7.1:7.2_3_8	CPSF7	ES	FUBP1	-0.95	negative	0	ribonucleoprotein_complex_assembly	68
CPSF7_ES_5.2:6.1:6.2:6.3:7.1:7.2_3_8	CPSF7	ES	SLC25A11	-0.81	negative	0.01	ribonucleoprotein_complex_assembly	68
CPSF7_ES_5.2:6.1:6.2:6.3:7.1:7.2_3_8	CPSF7	ES	DOCK11	-0.9	negative	0.04	ribonucleoprotein_complex_assembly	68
CPSF7_ES_5.2:6.1:6.2:6.3:7.1:7.2_3_8	CPSF7	ES	NUP155	0.86	positive	0.01	ribonucleoprotein_complex_assembly	68
CPSF7_ES_5.2:6.1:6.2:6.3:7.1:7.2_3_8	CPSF7	ES	SORL1	-0.89	negative	0.01	ribonucleoprotein_complex_assembly	68
CPSF7_ES_5.2:6.1:6.2:6.3:7.1:7.2_3_8	CPSF7	ES	TFG	-0.89	negative	0.02	ribonucleoprotein_complex_assembly	68
CPSF7_ES_5.2:6.1:6.2:6.3:7.1:7.2_3_8	CPSF7	ES	DBI	0.75	positive	0.02	ribonucleoprotein_complex_assembly	68
CPSF7_ES_5.2:6.1:6.2:6.3:7.1:7.2_3_8	CPSF7	ES	HADHB	-0.72	negative	0.03	ribonucleoprotein_complex_assembly	68
CPSF7_ES_5.2:6.1:6.2:6.3:7.1:7.2_3_8	CPSF7	ES	RAB31	0.75	positive	0.02	ribonucleoprotein_complex_assembly	68
CPSF7_ES_5.2:6.1:6.2:6.3:7.1:7.2_3_8	CPSF7	ES	GFUS	0.83	positive	0.01	ribonucleoprotein_complex_assembly	68
CPSF7_ES_5.2:6.1:6.2:6.3:7.1:7.2_3_8	CPSF7	ES	ACAT1	0.77	positive	0.02	ribonucleoprotein_complex_assembly	68
CPSF7_ES_5.2:6.1:6.2:6.3:7.1:7.2_3_8	CPSF7	ES	CYFIP1	-0.71	negative	0.05	ribonucleoprotein_complex_assembly	68
CPSF7_ES_5.2:6.1:6.2:6.3:7.1:7.2_3_8	CPSF7	ES	SLC25A3	-0.72	negative	0.03	ribonucleoprotein_complex_assembly	68
CPSF7_ES_5.2:6.1:6.2:6.3:7.1:7.2_3_8	CPSF7	ES	TIMM13	-0.9	negative	0.04	ribonucleoprotein_complex_assembly	68
CPSF7_ES_5.2:6.1:6.2:6.3:7.1:7.2_3_8	CPSF7	ES	PSMC2	0.74	positive	0.04	ribonucleoprotein_complex_assembly	68
CPSF7_ES_5.2:6.1:6.2:6.3:7.1:7.2_3_8	CPSF7	ES	MAGT1	-0.88	negative	0	ribonucleoprotein_complex_assembly	68
CPSF7_ES_5.2:6.1:6.2:6.3:7.1:7.2_3_8	CPSF7	ES	S100A12	0.73	positive	0.02	ribonucleoprotein_complex_assembly	68
CPSF7_ES_5.2:6.1:6.2:6.3:7.1:7.2_3_8	CPSF7	ES	SEPTIN11	-0.8	negative	0.01	ribonucleoprotein_complex_assembly	68
CPSF7_ES_5.2:6.1:6.2:6.3:7.1:7.2_3_8	CPSF7	ES	PRKAA1	-0.9	negative	0.04	ribonucleoprotein_complex_assembly	68
CPSF7_ES_5.2:6.1:6.2:6.3:7.1:7.2_3_8	CPSF7	ES	NDUFA12	-0.9	negative	0.04	ribonucleoprotein_complex_assembly	68
CPSF7_ES_5.2:6.1:6.2:6.3:7.1:7.2_3_8	CPSF7	ES	PTGS1	-0.82	negative	0.01	ribonucleoprotein_complex_assembly	68
CPSF7_ES_5.2:6.1:6.2:6.3:7.1:7.2_3_8	CPSF7	ES	KRT1	-0.73	negative	0.02	ribonucleoprotein_complex_assembly	68
CPSF7_ES_5.2:6.1:6.2:6.3:7.1:7.2_3_8	CPSF7	ES	VPS25	0.83	positive	0.04	ribonucleoprotein_complex_assembly	68
CPSF7_ES_5.2:6.1:6.2:6.3:7.1:7.2_3_8	CPSF7	ES	BLVRA	-0.75	negative	0.02	ribonucleoprotein_complex_assembly	68
CPSF7_ES_5.2:6.1:6.2:6.3:7.1:7.2_3_8	CPSF7	ES	SSR4	-0.86	negative	0.01	ribonucleoprotein_complex_assembly	68
CPSF7_ES_5.2:6.1:6.2:6.3:7.1:7.2_3_8	CPSF7	ES	TUFM	-0.77	negative	0.02	ribonucleoprotein_complex_assembly	68
CPSF7_ES_5.2:6.1:6.2:6.3:7.1:7.2_3_8	CPSF7	ES	COX7A2L	0.9	positive	0.04	ribonucleoprotein_complex_assembly	68
CPSF7_ES_5.2:6.1:6.2:6.3:7.1:7.2_3_8	CPSF7	ES	SAMM50	-0.9	negative	0.04	ribonucleoprotein_complex_assembly	68
CPSF7_ES_5.2:6.1:6.2:6.3:7.1:7.2_3_8	CPSF7	ES	KRT2	-0.82	negative	0.02	ribonucleoprotein_complex_assembly	68
CPSF7_ES_5.2:6.1:6.2:6.3:7.1:7.2_3_8	CPSF7	ES	GARS1	-0.9	negative	0.04	ribonucleoprotein_complex_assembly	68
CPSF7_ES_5.2:6.1:6.2:6.3:7.1:7.2_3_8	CPSF7	ES	WDR91	-0.83	negative	0.04	ribonucleoprotein_complex_assembly	68
CPSF7_ES_5.2:6.1:6.2:6.3:7.1:7.2_3_8	CPSF7	ES	PRKG1	0.9	positive	0.04	ribonucleoprotein_complex_assembly	68
CPSF7_ES_5.2:6.1:6.2:6.3:7.1:7.2_3_8	CPSF7	ES	STOM	-0.78	negative	0.01	ribonucleoprotein_complex_assembly	68
CPSF7_ES_5.2:6.1:6.2:6.3:7.1:7.2_3_8	CPSF7	ES	HDAC2	-0.9	negative	0.04	ribonucleoprotein_complex_assembly	68
CPSF7_ES_5.2:6.1:6.2:6.3:7.1:7.2_3_8	CPSF7	ES	DDX6	0.81	positive	0.01	ribonucleoprotein_complex_assembly	68
CPSF7_ES_5.2:6.1:6.2:6.3:7.1:7.2_3_8	CPSF7	ES	UNC45A	-0.89	negative	0.02	ribonucleoprotein_complex_assembly	68
CPSF7_ES_5.2:6.1:6.2:6.3:7.1:7.2_3_8	CPSF7	ES	PEF1	-0.94	negative	0	ribonucleoprotein_complex_assembly	68
CPSF7_ES_5.2:6.1:6.2:6.3:7.1:7.2_3_8	CPSF7	ES	TRBC2	-0.83	negative	0.04	ribonucleoprotein_complex_assembly	68
CPSF7_ES_5.2:6.1:6.2:6.3:7.1:7.2_3_8	CPSF7	ES	MGAM	0.88	positive	0	ribonucleoprotein_complex_assembly	68
CPSF7_ES_5.2:6.1:6.2:6.3:7.1:7.2_3_8	CPSF7	ES	RPL14	-0.74	negative	0.04	ribonucleoprotein_complex_assembly	68
CPSF7_ES_5.2:6.1:6.2:6.3:7.1:7.2_3_8	CPSF7	ES	BCAP29	-0.93	negative	0	ribonucleoprotein_complex_assembly	68
CPSF7_ES_5.2:6.1:6.2:6.3:7.1:7.2_3_8	CPSF7	ES	PARVG	-0.94	negative	0	ribonucleoprotein_complex_assembly	68
CPSF7_ES_5.2:6.1:6.2:6.3:7.1:7.2_3_8	CPSF7	ES	TMED4	-0.83	negative	0.04	ribonucleoprotein_complex_assembly	68
CPSF7_ES_5.2:6.1:6.2:6.3:7.1:7.2_3_8	CPSF7	ES	SYTL1	-0.71	negative	0.05	ribonucleoprotein_complex_assembly	68
CPSF7_ES_5.2:6.1:6.2:6.3:7.1:7.2_3_8	CPSF7	ES	FMNL1	0.76	positive	0.03	ribonucleoprotein_complex_assembly	68
CPSF7_ES_5.2:6.1:6.2:6.3:7.1:7.2_3_8	CPSF7	ES	DCTN2	-0.9	negative	0.04	ribonucleoprotein_complex_assembly	68
CPSF7_ES_6.1:6.2:6.3_3_7.1	CPSF7	ES	IGBP1	-0.86	negative	0.01	ribonucleoprotein_complex_assembly	38
CPSF7_ES_6.1:6.2:6.3_3_7.1	CPSF7	ES	PLCL2	-0.89	negative	0.02	ribonucleoprotein_complex_assembly	38
CPSF7_ES_6.1:6.2:6.3_3_7.1	CPSF7	ES	NFAM1	-0.77	negative	0.02	ribonucleoprotein_complex_assembly	38
CPSF7_ES_6.1:6.2:6.3_3_7.1	CPSF7	ES	OPA1	-0.76	negative	0	ribonucleoprotein_complex_assembly	38
CPSF7_ES_6.1:6.2:6.3_3_7.1	CPSF7	ES	SHARPIN	-0.9	negative	0	ribonucleoprotein_complex_assembly	38
CPSF7_ES_6.1:6.2:6.3_3_7.1	CPSF7	ES	PAPSS1	-0.9	negative	0.04	ribonucleoprotein_complex_assembly	38
CPSF7_ES_6.1:6.2:6.3_3_7.1	CPSF7	ES	MRE11	-0.82	negative	0.02	ribonucleoprotein_complex_assembly	38
CPSF7_ES_6.1:6.2:6.3_3_7.1	CPSF7	ES	IDUA	-0.9	negative	0.04	ribonucleoprotein_complex_assembly	38
CPSF7_ES_6.1:6.2:6.3_3_7.1	CPSF7	ES	ACSL5	-0.74	negative	0.04	ribonucleoprotein_complex_assembly	38
CPSF7_ES_6.1:6.2:6.3_3_7.1	CPSF7	ES	PLP2	-0.76	negative	0.03	ribonucleoprotein_complex_assembly	38
CPSF7_ES_6.1:6.2:6.3_3_7.1	CPSF7	ES	CTSB	-0.74	negative	0.04	ribonucleoprotein_complex_assembly	38
CPSF7_ES_6.1:6.2:6.3_3_7.1	CPSF7	ES	YIPF5	-0.9	negative	0.04	ribonucleoprotein_complex_assembly	38
CPSF7_ES_6.1:6.2:6.3_3_7.1	CPSF7	ES	SUCO	-0.78	negative	0	ribonucleoprotein_complex_assembly	38
CPSF7_ES_6.1:6.2:6.3_3_7.1	CPSF7	ES	STK26	-0.76	negative	0	ribonucleoprotein_complex_assembly	38
CPSF7_ES_6.1:6.2:6.3_3_7.1	CPSF7	ES	PITRM1	-0.82	negative	0	ribonucleoprotein_complex_assembly	38
CPSF7_ES_6.1:6.2:6.3_3_7.1	CPSF7	ES	SLIRP	0.94	positive	0	ribonucleoprotein_complex_assembly	38
CPSF7_ES_6.1:6.2:6.3_3_7.1	CPSF7	ES	AP5Z1	0.83	positive	0.04	ribonucleoprotein_complex_assembly	38
CPSF7_ES_6.1:6.2:6.3_3_7.1	CPSF7	ES	HM13	-0.86	negative	0.01	ribonucleoprotein_complex_assembly	38
CPSF7_ES_6.1:6.2:6.3_3_7.1	CPSF7	ES	PEAK3	-0.73	negative	0.01	ribonucleoprotein_complex_assembly	38
CPSF7_ES_6.1:6.2:6.3_3_7.1	CPSF7	ES	GMPPA	-0.78	negative	0	ribonucleoprotein_complex_assembly	38
CPSF7_ES_6.1:6.2:6.3_3_7.1	CPSF7	ES	AFAP1L1	0.9	positive	0.04	ribonucleoprotein_complex_assembly	38
CPSF7_ES_6.1:6.2:6.3_3_7.1	CPSF7	ES	HMGA1	-0.86	negative	0.01	ribonucleoprotein_complex_assembly	38
CPSF7_ES_6.1:6.2:6.3_3_7.1	CPSF7	ES	WDR77	-0.71	negative	0	ribonucleoprotein_complex_assembly	38
CPSF7_ES_6.1:6.2:6.3_3_7.1	CPSF7	ES	RBP4	-0.83	negative	0.04	ribonucleoprotein_complex_assembly	38
CPSF7_ES_6.1:6.2:6.3_3_7.1	CPSF7	ES	TNFAIP6	0.79	positive	0.02	ribonucleoprotein_complex_assembly	38
CPSF7_ES_6.1:6.2:6.3_3_7.1	CPSF7	ES	MRPL43	-0.89	negative	0.02	ribonucleoprotein_complex_assembly	38
CPSF7_ES_6.1:6.2:6.3_3_7.1	CPSF7	ES	CIB1	-0.73	negative	0.01	ribonucleoprotein_complex_assembly	38
CPSF7_ES_6.1:6.2:6.3_3_7.1	CPSF7	ES	PIP4P2	-0.9	negative	0.04	ribonucleoprotein_complex_assembly	38
CPSF7_ES_6.1:6.2:6.3_3_7.1	CPSF7	ES	TAP2	-0.74	negative	0.04	ribonucleoprotein_complex_assembly	38
CPSF7_ES_6.1:6.2:6.3_3_7.1	CPSF7	ES	PDXP	-0.72	negative	0.02	ribonucleoprotein_complex_assembly	38
CPSF7_ES_6.1:6.2:6.3_3_7.1	CPSF7	ES	IDS	-0.78	negative	0	ribonucleoprotein_complex_assembly	38
CPSF7_ES_6.1:6.2:6.3_3_7.1	CPSF7	ES	SCLY	-0.74	negative	0.04	ribonucleoprotein_complex_assembly	38
CPSF7_ES_6.1:6.2:6.3_3_7.1	CPSF7	ES	ITPA	-0.83	negative	0	ribonucleoprotein_complex_assembly	38
CPSF7_ES_6.1:6.2:6.3_3_7.1	CPSF7	ES	GBA	-0.83	negative	0	ribonucleoprotein_complex_assembly	38
CPSF7_ES_6.1:6.2:6.3_3_7.1	CPSF7	ES	LVRN	-0.94	negative	0	ribonucleoprotein_complex_assembly	38
CPSF7_ES_6.1:6.2:6.3_3_7.1	CPSF7	ES	FRYL	-0.9	negative	0.04	ribonucleoprotein_complex_assembly	38
CPSF7_ES_6.1:6.2:6.3_3_7.1	CPSF7	ES	NECAP1	0.9	positive	0.04	ribonucleoprotein_complex_assembly	38
CPSF7_ES_6.1:6.2:6.3_3_7.1	CPSF7	ES	PDK1	-0.89	negative	0.02	ribonucleoprotein_complex_assembly	38
CPSF7_ES_6.1:6.2:6.3:7.1_3_7.2	CPSF7	ES	SNRPGP15	0.77	positive	0	ribonucleoprotein_complex_assembly	22
CPSF7_ES_6.1:6.2:6.3:7.1_3_7.2	CPSF7	ES	CD180	0.83	positive	0.04	ribonucleoprotein_complex_assembly	22
CPSF7_ES_6.1:6.2:6.3:7.1_3_7.2	CPSF7	ES	PPIH	-0.84	negative	0	ribonucleoprotein_complex_assembly	22
CPSF7_ES_6.1:6.2:6.3:7.1_3_7.2	CPSF7	ES	LILRB3	0.89	positive	0.02	ribonucleoprotein_complex_assembly	22
CPSF7_ES_6.1:6.2:6.3:7.1_3_7.2	CPSF7	ES	MAP1S	0.94	positive	0	ribonucleoprotein_complex_assembly	22
CPSF7_ES_6.1:6.2:6.3:7.1_3_7.2	CPSF7	ES	SRSF8	-0.79	negative	0.04	ribonucleoprotein_complex_assembly	22
CPSF7_ES_6.1:6.2:6.3:7.1_3_7.2	CPSF7	ES	NDUFA12	0.9	positive	0	ribonucleoprotein_complex_assembly	22
CPSF7_ES_6.1:6.2:6.3:7.1_3_7.2	CPSF7	ES	SET	-0.72	negative	0.01	ribonucleoprotein_complex_assembly	22
CPSF7_ES_6.1:6.2:6.3:7.1_3_7.2	CPSF7	ES	ANP32C	0.89	positive	0.02	ribonucleoprotein_complex_assembly	22
CPSF7_ES_6.1:6.2:6.3:7.1_3_7.2	CPSF7	ES	CD2AP	-0.82	negative	0	ribonucleoprotein_complex_assembly	22
CPSF7_ES_6.1:6.2:6.3:7.1_3_7.2	CPSF7	ES	ARHGAP30	0.71	positive	0.05	ribonucleoprotein_complex_assembly	22
CPSF7_ES_6.1:6.2:6.3:7.1_3_7.2	CPSF7	ES	FBXO7	0.9	positive	0.04	ribonucleoprotein_complex_assembly	22
CPSF7_ES_6.1:6.2:6.3:7.1_3_7.2	CPSF7	ES	SLC44A1	0.79	positive	0.02	ribonucleoprotein_complex_assembly	22
CPSF7_ES_6.1:6.2:6.3:7.1_3_7.2	CPSF7	ES	MYO9B	-0.9	negative	0.04	ribonucleoprotein_complex_assembly	22
CPSF7_ES_6.1:6.2:6.3:7.1_3_7.2	CPSF7	ES	KTN1	-0.82	negative	0.02	ribonucleoprotein_complex_assembly	22
CPSF7_ES_6.1:6.2:6.3:7.1_3_7.2	CPSF7	ES	NT5C	0.81	positive	0	ribonucleoprotein_complex_assembly	22
CPSF7_ES_6.1:6.2:6.3:7.1_3_7.2	CPSF7	ES	TRA2B	0.9	positive	0.04	ribonucleoprotein_complex_assembly	22
CPSF7_ES_6.1:6.2:6.3:7.1_3_7.2	CPSF7	ES	EXOSC4	0.9	positive	0.04	ribonucleoprotein_complex_assembly	22
CPSF7_ES_6.1:6.2:6.3:7.1_3_7.2	CPSF7	ES	HAGH	-0.83	negative	0.01	ribonucleoprotein_complex_assembly	22
CPSF7_ES_6.1:6.2:6.3:7.1_3_7.2	CPSF7	ES	C4BPA	-0.82	negative	0.02	ribonucleoprotein_complex_assembly	22
CPSF7_ES_6.1:6.2:6.3:7.1_3_7.2	CPSF7	ES	AGPS	-0.73	negative	0.02	ribonucleoprotein_complex_assembly	22
CPSF7_ES_6.1:6.2:6.3:7.1_3_7.2	CPSF7	ES	DCUN1D1	-0.94	negative	0	ribonucleoprotein_complex_assembly	22
CPSF7_ES_6.1:6.2:6.3:7.1_3_8	CPSF7	ES	PGRMC2	-0.72	negative	0.02	ribonucleoprotein_complex_assembly	75
CPSF7_ES_6.1:6.2:6.3:7.1_3_8	CPSF7	ES	FN3K	-0.75	negative	0.02	ribonucleoprotein_complex_assembly	75
CPSF7_ES_6.1:6.2:6.3:7.1_3_8	CPSF7	ES	APPL2	-0.81	negative	0.01	ribonucleoprotein_complex_assembly	75
CPSF7_ES_6.1:6.2:6.3:7.1_3_8	CPSF7	ES	STIP1	-0.73	negative	0	ribonucleoprotein_complex_assembly	75
CPSF7_ES_6.1:6.2:6.3:7.1_3_8	CPSF7	ES	HSP90B1	-0.72	negative	0.01	ribonucleoprotein_complex_assembly	75
CPSF7_ES_6.1:6.2:6.3:7.1_3_8	CPSF7	ES	PDE5A	-0.88	negative	0	ribonucleoprotein_complex_assembly	75
CPSF7_ES_6.1:6.2:6.3:7.1_3_8	CPSF7	ES	ARHGEF2	-0.71	negative	0.02	ribonucleoprotein_complex_assembly	75
CPSF7_ES_6.1:6.2:6.3:7.1_3_8	CPSF7	ES	RAB44	-0.83	negative	0.04	ribonucleoprotein_complex_assembly	75
CPSF7_ES_6.1:6.2:6.3:7.1_3_8	CPSF7	ES	EMD	-0.95	negative	0	ribonucleoprotein_complex_assembly	75
CPSF7_ES_6.1:6.2:6.3:7.1_3_8	CPSF7	ES	APOA1	-0.71	negative	0.01	ribonucleoprotein_complex_assembly	75
CPSF7_ES_6.1:6.2:6.3:7.1_3_8	CPSF7	ES	RAB1B	-0.72	negative	0.01	ribonucleoprotein_complex_assembly	75
CPSF7_ES_6.1:6.2:6.3:7.1_3_8	CPSF7	ES	AIP	-0.9	negative	0.04	ribonucleoprotein_complex_assembly	75
CPSF7_ES_6.1:6.2:6.3:7.1_3_8	CPSF7	ES	HMGB1	-0.76	negative	0	ribonucleoprotein_complex_assembly	75
CPSF7_ES_6.1:6.2:6.3:7.1_3_8	CPSF7	ES	FERMT3	-0.75	negative	0	ribonucleoprotein_complex_assembly	75
CPSF7_ES_6.1:6.2:6.3:7.1_3_8	CPSF7	ES	PPA1	-0.9	negative	0.04	ribonucleoprotein_complex_assembly	75
CPSF7_ES_6.1:6.2:6.3:7.1_3_8	CPSF7	ES	THRAP3	-0.83	negative	0.04	ribonucleoprotein_complex_assembly	75
CPSF7_ES_6.1:6.2:6.3:7.1_3_8	CPSF7	ES	SEPTIN5	-0.75	negative	0.01	ribonucleoprotein_complex_assembly	75
CPSF7_ES_6.1:6.2:6.3:7.1_3_8	CPSF7	ES	ARHGEF7	-0.89	negative	0.02	ribonucleoprotein_complex_assembly	75
CPSF7_ES_6.1:6.2:6.3:7.1_3_8	CPSF7	ES	SSB	-0.72	negative	0.01	ribonucleoprotein_complex_assembly	75
CPSF7_ES_6.1:6.2:6.3:7.1_3_8	CPSF7	ES	SLC4A1	-0.73	negative	0	ribonucleoprotein_complex_assembly	75
CPSF7_ES_6.1:6.2:6.3:7.1_3_8	CPSF7	ES	ATP6V0C	0.83	positive	0.01	ribonucleoprotein_complex_assembly	75
CPSF7_ES_6.1:6.2:6.3:7.1_3_8	CPSF7	ES	DPYSL2	-0.75	negative	0	ribonucleoprotein_complex_assembly	75
CPSF7_ES_6.1:6.2:6.3:7.1_3_8	CPSF7	ES	SPTA1	-0.79	negative	0	ribonucleoprotein_complex_assembly	75
CPSF7_ES_6.1:6.2:6.3:7.1_3_8	CPSF7	ES	HSP90AB1	-0.78	negative	0	ribonucleoprotein_complex_assembly	75
CPSF7_ES_6.1:6.2:6.3:7.1_3_8	CPSF7	ES	MECP2	-0.72	negative	0.01	ribonucleoprotein_complex_assembly	75
CPSF7_ES_6.1:6.2:6.3:7.1_3_8	CPSF7	ES	LCN2	0.73	positive	0	ribonucleoprotein_complex_assembly	75
CPSF7_ES_6.1:6.2:6.3:7.1_3_8	CPSF7	ES	HNRNPH2	-0.87	negative	0	ribonucleoprotein_complex_assembly	75
CPSF7_ES_6.1:6.2:6.3:7.1_3_8	CPSF7	ES	FAM3C	-0.9	negative	0.04	ribonucleoprotein_complex_assembly	75
CPSF7_ES_6.1:6.2:6.3:7.1_3_8	CPSF7	ES	PSTPIP1	-0.74	negative	0.01	ribonucleoprotein_complex_assembly	75
CPSF7_ES_6.1:6.2:6.3:7.1_3_8	CPSF7	ES	RPS17	-0.9	negative	0.04	ribonucleoprotein_complex_assembly	75
CPSF7_ES_6.1:6.2:6.3:7.1_3_8	CPSF7	ES	NPC2	0.72	positive	0.02	ribonucleoprotein_complex_assembly	75
CPSF7_ES_6.1:6.2:6.3:7.1_3_8	CPSF7	ES	ATP6V1E1	-0.71	negative	0.01	ribonucleoprotein_complex_assembly	75
CPSF7_ES_6.1:6.2:6.3:7.1_3_8	CPSF7	ES	IPO5	-0.76	negative	0.03	ribonucleoprotein_complex_assembly	75
CPSF7_ES_6.1:6.2:6.3:7.1_3_8	CPSF7	ES	TMED5	-0.83	negative	0.04	ribonucleoprotein_complex_assembly	75
CPSF7_ES_6.1:6.2:6.3:7.1_3_8	CPSF7	ES	PLG	-0.72	negative	0.02	ribonucleoprotein_complex_assembly	75
CPSF7_ES_6.1:6.2:6.3:7.1_3_8	CPSF7	ES	SPTB	-0.87	negative	0	ribonucleoprotein_complex_assembly	75
CPSF7_ES_6.1:6.2:6.3:7.1_3_8	CPSF7	ES	YKT6	-0.79	negative	0.04	ribonucleoprotein_complex_assembly	75
CPSF7_ES_6.1:6.2:6.3:7.1_3_8	CPSF7	ES	CNP	-0.74	negative	0.01	ribonucleoprotein_complex_assembly	75
CPSF7_ES_6.1:6.2:6.3:7.1_3_8	CPSF7	ES	RAB6A	-0.73	negative	0.01	ribonucleoprotein_complex_assembly	75
CPSF7_ES_6.1:6.2:6.3:7.1_3_8	CPSF7	ES	MMRN1	-0.71	negative	0.01	ribonucleoprotein_complex_assembly	75
CPSF7_ES_6.1:6.2:6.3:7.1_3_8	CPSF7	ES	SFXN3	-0.82	negative	0.01	ribonucleoprotein_complex_assembly	75
CPSF7_ES_6.1:6.2:6.3:7.1_3_8	CPSF7	ES	GHITM	-0.9	negative	0.04	ribonucleoprotein_complex_assembly	75
CPSF7_ES_6.1:6.2:6.3:7.1_3_8	CPSF7	ES	PSMB7	0.79	positive	0.04	ribonucleoprotein_complex_assembly	75
CPSF7_ES_6.1:6.2:6.3:7.1_3_8	CPSF7	ES	S100A10	-0.83	negative	0	ribonucleoprotein_complex_assembly	75
CPSF7_ES_6.1:6.2:6.3:7.1_3_8	CPSF7	ES	CD3E	-0.94	negative	0	ribonucleoprotein_complex_assembly	75
CPSF7_ES_6.1:6.2:6.3:7.1_3_8	CPSF7	ES	CRKL	-0.86	negative	0.01	ribonucleoprotein_complex_assembly	75
CPSF7_ES_6.1:6.2:6.3:7.1_3_8	CPSF7	ES	PPBP	-0.74	negative	0	ribonucleoprotein_complex_assembly	75
CPSF7_ES_6.1:6.2:6.3:7.1_3_8	CPSF7	ES	SULT1A4	-0.9	negative	0.04	ribonucleoprotein_complex_assembly	75
CPSF7_ES_6.1:6.2:6.3:7.1_3_8	CPSF7	ES	WDR77	-0.83	negative	0.04	ribonucleoprotein_complex_assembly	75
CPSF7_ES_6.1:6.2:6.3:7.1_3_8	CPSF7	ES	NEDD8	-0.75	negative	0	ribonucleoprotein_complex_assembly	75
CPSF7_ES_6.1:6.2:6.3:7.1_3_8	CPSF7	ES	NUP98	0.9	positive	0.04	ribonucleoprotein_complex_assembly	75
CPSF7_ES_6.1:6.2:6.3:7.1_3_8	CPSF7	ES	DUSP3	-0.82	negative	0	ribonucleoprotein_complex_assembly	75
CPSF7_ES_6.1:6.2:6.3:7.1_3_8	CPSF7	ES	TLN1	-0.74	negative	0	ribonucleoprotein_complex_assembly	75
CPSF7_ES_6.1:6.2:6.3:7.1_3_8	CPSF7	ES	TMED2	0.82	positive	0.02	ribonucleoprotein_complex_assembly	75
CPSF7_ES_6.1:6.2:6.3:7.1_3_8	CPSF7	ES	AHNAK	-0.81	negative	0	ribonucleoprotein_complex_assembly	75
CPSF7_ES_6.1:6.2:6.3:7.1_3_8	CPSF7	ES	TMPO	-0.74	negative	0.04	ribonucleoprotein_complex_assembly	75
CPSF7_ES_6.1:6.2:6.3:7.1_3_8	CPSF7	ES	DCAF7	-0.78	negative	0.01	ribonucleoprotein_complex_assembly	75
CPSF7_ES_6.1:6.2:6.3:7.1_3_8	CPSF7	ES	UBE2O	-0.9	negative	0.04	ribonucleoprotein_complex_assembly	75
CPSF7_ES_6.1:6.2:6.3:7.1_3_8	CPSF7	ES	CD33	-0.83	negative	0.04	ribonucleoprotein_complex_assembly	75
CPSF7_ES_6.1:6.2:6.3:7.1_3_8	CPSF7	ES	AK1	-0.96	negative	0	ribonucleoprotein_complex_assembly	75
CPSF7_ES_6.1:6.2:6.3:7.1_3_8	CPSF7	ES	STIM1	-0.83	negative	0.04	ribonucleoprotein_complex_assembly	75
CPSF7_ES_6.1:6.2:6.3:7.1_3_8	CPSF7	ES	CAPNS1	0.74	positive	0.04	ribonucleoprotein_complex_assembly	75
CPSF7_ES_6.1:6.2:6.3:7.1_3_8	CPSF7	ES	RGS10	-0.79	negative	0	ribonucleoprotein_complex_assembly	75
CPSF7_ES_6.1:6.2:6.3:7.1_3_8	CPSF7	ES	PEAK3	-0.89	negative	0.02	ribonucleoprotein_complex_assembly	75
CPSF7_ES_6.1:6.2:6.3:7.1_3_8	CPSF7	ES	CASP8	-0.73	negative	0.02	ribonucleoprotein_complex_assembly	75
CPSF7_ES_6.1:6.2:6.3:7.1_3_8	CPSF7	ES	GMIP	-0.9	negative	0.04	ribonucleoprotein_complex_assembly	75
CPSF7_ES_6.1:6.2:6.3:7.1_3_8	CPSF7	ES	PRDX2	-0.88	negative	0	ribonucleoprotein_complex_assembly	75
CPSF7_ES_6.1:6.2:6.3:7.1_3_8	CPSF7	ES	BAZ1B	-0.86	negative	0.01	ribonucleoprotein_complex_assembly	75
CPSF7_ES_6.1:6.2:6.3:7.1_3_8	CPSF7	ES	AGAP2	-0.94	negative	0	ribonucleoprotein_complex_assembly	75
CPSF7_ES_6.1:6.2:6.3:7.1_3_8	CPSF7	ES	RAB8A	-0.85	negative	0	ribonucleoprotein_complex_assembly	75
CPSF7_ES_6.1:6.2:6.3:7.1_3_8	CPSF7	ES	MBOAT7	-0.83	negative	0.04	ribonucleoprotein_complex_assembly	75
CPSF7_ES_6.1:6.2:6.3:7.1_3_8	CPSF7	ES	CD3G	0.89	positive	0.02	ribonucleoprotein_complex_assembly	75
CPSF7_ES_6.1:6.2:6.3:7.1_3_8	CPSF7	ES	SLC3A2	-0.9	negative	0.04	ribonucleoprotein_complex_assembly	75
CPSF7_ES_6.1:6.2:6.3:7.1_3_8	CPSF7	ES	SLC2A1	-0.89	negative	0.01	ribonucleoprotein_complex_assembly	75
CPSF7_ES_6.1:6.2:6.3:7.1_3_8	CPSF7	ES	NCL	-0.84	negative	0	ribonucleoprotein_complex_assembly	75
CPSF7_ES_6.1:6.2:6.3:7.1:7.2_3_8	CPSF7	ES	SRRT	-0.74	negative	0.04	ribonucleoprotein_complex_assembly	58
CPSF7_ES_6.1:6.2:6.3:7.1:7.2_3_8	CPSF7	ES	RPS17	-0.9	negative	0.04	ribonucleoprotein_complex_assembly	58
CPSF7_ES_6.1:6.2:6.3:7.1:7.2_3_8	CPSF7	ES	EMD	-0.79	negative	0.02	ribonucleoprotein_complex_assembly	58
CPSF7_ES_6.1:6.2:6.3:7.1:7.2_3_8	CPSF7	ES	SEC31A	-0.79	negative	0.04	ribonucleoprotein_complex_assembly	58
CPSF7_ES_6.1:6.2:6.3:7.1:7.2_3_8	CPSF7	ES	BAZ1B	-0.86	negative	0.01	ribonucleoprotein_complex_assembly	58
CPSF7_ES_6.1:6.2:6.3:7.1:7.2_3_8	CPSF7	ES	PSTPIP1	-0.78	negative	0.01	ribonucleoprotein_complex_assembly	58
CPSF7_ES_6.1:6.2:6.3:7.1:7.2_3_8	CPSF7	ES	RGS10	-0.89	negative	0	ribonucleoprotein_complex_assembly	58
CPSF7_ES_6.1:6.2:6.3:7.1:7.2_3_8	CPSF7	ES	MGST1	0.73	positive	0.02	ribonucleoprotein_complex_assembly	58
CPSF7_ES_6.1:6.2:6.3:7.1:7.2_3_8	CPSF7	ES	S100A10	-0.72	negative	0.01	ribonucleoprotein_complex_assembly	58
CPSF7_ES_6.1:6.2:6.3:7.1:7.2_3_8	CPSF7	ES	AHNAK	-0.88	negative	0	ribonucleoprotein_complex_assembly	58
CPSF7_ES_6.1:6.2:6.3:7.1:7.2_3_8	CPSF7	ES	MACROH2A1	-0.7	negative	0.01	ribonucleoprotein_complex_assembly	58
CPSF7_ES_6.1:6.2:6.3:7.1:7.2_3_8	CPSF7	ES	BOLA2	-0.78	negative	0	ribonucleoprotein_complex_assembly	58
CPSF7_ES_6.1:6.2:6.3:7.1:7.2_3_8	CPSF7	ES	SUCLA2	-0.86	negative	0.01	ribonucleoprotein_complex_assembly	58
CPSF7_ES_6.1:6.2:6.3:7.1:7.2_3_8	CPSF7	ES	P2RX1	-0.79	negative	0.02	ribonucleoprotein_complex_assembly	58
CPSF7_ES_6.1:6.2:6.3:7.1:7.2_3_8	CPSF7	ES	SDF2L1	-0.83	negative	0	ribonucleoprotein_complex_assembly	58
CPSF7_ES_6.1:6.2:6.3:7.1:7.2_3_8	CPSF7	ES	PEAK3	-0.89	negative	0.02	ribonucleoprotein_complex_assembly	58
CPSF7_ES_6.1:6.2:6.3:7.1:7.2_3_8	CPSF7	ES	TMPO	-0.88	negative	0	ribonucleoprotein_complex_assembly	58
CPSF7_ES_6.1:6.2:6.3:7.1:7.2_3_8	CPSF7	ES	CALD1	-0.86	negative	0.01	ribonucleoprotein_complex_assembly	58
CPSF7_ES_6.1:6.2:6.3:7.1:7.2_3_8	CPSF7	ES	HMGB1	-0.77	negative	0	ribonucleoprotein_complex_assembly	58
CPSF7_ES_6.1:6.2:6.3:7.1:7.2_3_8	CPSF7	ES	ARHGAP45	-0.71	negative	0.01	ribonucleoprotein_complex_assembly	58
CPSF7_ES_6.1:6.2:6.3:7.1:7.2_3_8	CPSF7	ES	SEMA4A	0.83	positive	0.04	ribonucleoprotein_complex_assembly	58
CPSF7_ES_6.1:6.2:6.3:7.1:7.2_3_8	CPSF7	ES	AIP	-0.9	negative	0.04	ribonucleoprotein_complex_assembly	58
CPSF7_ES_6.1:6.2:6.3:7.1:7.2_3_8	CPSF7	ES	APOA1	-0.8	negative	0	ribonucleoprotein_complex_assembly	58
CPSF7_ES_6.1:6.2:6.3:7.1:7.2_3_8	CPSF7	ES	NDUFA13	-0.76	negative	0.01	ribonucleoprotein_complex_assembly	58
CPSF7_ES_6.1:6.2:6.3:7.1:7.2_3_8	CPSF7	ES	CST3	-0.73	negative	0.02	ribonucleoprotein_complex_assembly	58
CPSF7_ES_6.1:6.2:6.3:7.1:7.2_3_8	CPSF7	ES	MTA2	-0.75	negative	0.02	ribonucleoprotein_complex_assembly	58
CPSF7_ES_6.1:6.2:6.3:7.1:7.2_3_8	CPSF7	ES	CAPNS1	0.88	positive	0	ribonucleoprotein_complex_assembly	58
CPSF7_ES_6.1:6.2:6.3:7.1:7.2_3_8	CPSF7	ES	RPA1	-0.74	negative	0.01	ribonucleoprotein_complex_assembly	58
CPSF7_ES_6.1:6.2:6.3:7.1:7.2_3_8	CPSF7	ES	DPP9	-0.83	negative	0.04	ribonucleoprotein_complex_assembly	58
CPSF7_ES_6.1:6.2:6.3:7.1:7.2_3_8	CPSF7	ES	BTF3	-0.79	negative	0.02	ribonucleoprotein_complex_assembly	58
CPSF7_ES_6.1:6.2:6.3:7.1:7.2_3_8	CPSF7	ES	UQCRQ	-0.83	negative	0.04	ribonucleoprotein_complex_assembly	58
CPSF7_ES_6.1:6.2:6.3:7.1:7.2_3_8	CPSF7	ES	CHIT1	-0.76	negative	0.03	ribonucleoprotein_complex_assembly	58
CPSF7_ES_6.1:6.2:6.3:7.1:7.2_3_8	CPSF7	ES	ARPC5L	-0.76	negative	0.03	ribonucleoprotein_complex_assembly	58
CPSF7_ES_6.1:6.2:6.3:7.1:7.2_3_8	CPSF7	ES	SUCLG1	-0.72	negative	0.02	ribonucleoprotein_complex_assembly	58
CPSF7_ES_6.1:6.2:6.3:7.1:7.2_3_8	CPSF7	ES	PRDX2	-0.79	negative	0	ribonucleoprotein_complex_assembly	58
CPSF7_ES_6.1:6.2:6.3:7.1:7.2_3_8	CPSF7	ES	DBNL	-0.72	negative	0.01	ribonucleoprotein_complex_assembly	58
CPSF7_ES_6.1:6.2:6.3:7.1:7.2_3_8	CPSF7	ES	ELOB	-0.86	negative	0.01	ribonucleoprotein_complex_assembly	58
CPSF7_ES_6.1:6.2:6.3:7.1:7.2_3_8	CPSF7	ES	SLC2A1	-0.86	negative	0.01	ribonucleoprotein_complex_assembly	58
CPSF7_ES_6.1:6.2:6.3:7.1:7.2_3_8	CPSF7	ES	HSP90B1	-0.78	negative	0	ribonucleoprotein_complex_assembly	58
CPSF7_ES_6.1:6.2:6.3:7.1:7.2_3_8	CPSF7	ES	CNOT1	-0.9	negative	0.04	ribonucleoprotein_complex_assembly	58
CPSF7_ES_6.1:6.2:6.3:7.1:7.2_3_8	CPSF7	ES	AGAP2	-0.89	negative	0.02	ribonucleoprotein_complex_assembly	58
CPSF7_ES_6.1:6.2:6.3:7.1:7.2_3_8	CPSF7	ES	PDHA1	0.78	positive	0.01	ribonucleoprotein_complex_assembly	58
CPSF7_ES_6.1:6.2:6.3:7.1:7.2_3_8	CPSF7	ES	BID	-0.71	negative	0.05	ribonucleoprotein_complex_assembly	58
CPSF7_ES_6.1:6.2:6.3:7.1:7.2_3_8	CPSF7	ES	DBT	-0.82	negative	0.02	ribonucleoprotein_complex_assembly	58
CPSF7_ES_6.1:6.2:6.3:7.1:7.2_3_8	CPSF7	ES	RBMX	-0.76	negative	0.01	ribonucleoprotein_complex_assembly	58
CPSF7_ES_6.1:6.2:6.3:7.1:7.2_3_8	CPSF7	ES	NDUFB4	-0.72	negative	0.03	ribonucleoprotein_complex_assembly	58
CPSF7_ES_6.1:6.2:6.3:7.1:7.2_3_8	CPSF7	ES	ATP6V1E1	-0.71	negative	0.01	ribonucleoprotein_complex_assembly	58
CPSF7_ES_6.1:6.2:6.3:7.1:7.2_3_8	CPSF7	ES	THRAP3	-0.94	negative	0	ribonucleoprotein_complex_assembly	58
CPSF7_ES_6.1:6.2:6.3:7.1:7.2_3_8	CPSF7	ES	APRT	-0.71	negative	0.05	ribonucleoprotein_complex_assembly	58
CPSF7_ES_6.1:6.2:6.3:7.1:7.2_3_8	CPSF7	ES	HSP90AB1	-0.8	negative	0	ribonucleoprotein_complex_assembly	58
CPSF7_ES_6.1:6.2:6.3:7.1:7.2_3_8	CPSF7	ES	MTMR12	-0.82	negative	0.02	ribonucleoprotein_complex_assembly	58
CPSF7_ES_6.1:6.2:6.3:7.1:7.2_3_8	CPSF7	ES	PSMD5	-0.89	negative	0.01	ribonucleoprotein_complex_assembly	58
CPSF7_ES_6.1:6.2:6.3:7.1:7.2_3_8	CPSF7	ES	HMGN2	-0.71	negative	0.02	ribonucleoprotein_complex_assembly	58
CPSF7_ES_6.1:6.2:6.3:7.1:7.2_3_8	CPSF7	ES	NCL	-0.79	negative	0	ribonucleoprotein_complex_assembly	58
CPSF7_ES_6.1:6.2:6.3:7.1:7.2_3_8	CPSF7	ES	RAB8A	-0.78	negative	0	ribonucleoprotein_complex_assembly	58
CPSF7_ES_6.1:6.2:6.3:7.1:7.2_3_8	CPSF7	ES	REPS1	-0.9	negative	0.04	ribonucleoprotein_complex_assembly	58
CPSF7_ES_6.1:6.2:6.3:7.1:7.2_3_8	CPSF7	ES	APOA2	-0.83	negative	0.04	ribonucleoprotein_complex_assembly	58
CPSF7_ES_6.1:6.2:6.3:7.1:7.2_3_8	CPSF7	ES	FKBP2	-0.76	negative	0.01	ribonucleoprotein_complex_assembly	58
CPSF7_ES_6.3_3_7.1	CPSF7	ES	EMD	-0.87	negative	0	ribonucleoprotein_complex_assembly	50
CPSF7_ES_6.3_3_7.1	CPSF7	ES	MYO1G	-0.76	negative	0.03	ribonucleoprotein_complex_assembly	50
CPSF7_ES_6.3_3_7.1	CPSF7	ES	GABARAP	-0.9	negative	0.04	ribonucleoprotein_complex_assembly	50
CPSF7_ES_6.3_3_7.1	CPSF7	ES	H1-10	-0.86	negative	0.01	ribonucleoprotein_complex_assembly	50
CPSF7_ES_6.3_3_7.1	CPSF7	ES	NDUFA7	0.93	positive	0	ribonucleoprotein_complex_assembly	50
CPSF7_ES_6.3_3_7.1	CPSF7	ES	CD2AP	-0.83	negative	0	ribonucleoprotein_complex_assembly	50
CPSF7_ES_6.3_3_7.1	CPSF7	ES	LAIR1	-0.79	negative	0.04	ribonucleoprotein_complex_assembly	50
CPSF7_ES_6.3_3_7.1	CPSF7	ES	CD8A	-0.77	negative	0.01	ribonucleoprotein_complex_assembly	50
CPSF7_ES_6.3_3_7.1	CPSF7	ES	PCSK6	-0.9	negative	0.04	ribonucleoprotein_complex_assembly	50
CPSF7_ES_6.3_3_7.1	CPSF7	ES	GMPPA	-0.86	negative	0.01	ribonucleoprotein_complex_assembly	50
CPSF7_ES_6.3_3_7.1	CPSF7	ES	NPLOC4	-0.81	negative	0	ribonucleoprotein_complex_assembly	50
CPSF7_ES_6.3_3_7.1	CPSF7	ES	LGALS9	-0.71	negative	0.05	ribonucleoprotein_complex_assembly	50
CPSF7_ES_6.3_3_7.1	CPSF7	ES	PRKG1	0.79	positive	0.04	ribonucleoprotein_complex_assembly	50
CPSF7_ES_6.3_3_7.1	CPSF7	ES	METAP2	0.9	positive	0.04	ribonucleoprotein_complex_assembly	50
CPSF7_ES_6.3_3_7.1	CPSF7	ES	NUTF2	-0.74	negative	0	ribonucleoprotein_complex_assembly	50
CPSF7_ES_6.3_3_7.1	CPSF7	ES	NSFL1C	-0.85	negative	0	ribonucleoprotein_complex_assembly	50
CPSF7_ES_6.3_3_7.1	CPSF7	ES	MAP2K3	-0.94	negative	0	ribonucleoprotein_complex_assembly	50
CPSF7_ES_6.3_3_7.1	CPSF7	ES	SNRPF	-0.83	negative	0.04	ribonucleoprotein_complex_assembly	50
CPSF7_ES_6.3_3_7.1	CPSF7	ES	TLR2	0.94	positive	0	ribonucleoprotein_complex_assembly	50
CPSF7_ES_6.3_3_7.1	CPSF7	ES	TOMM70	-0.83	negative	0.04	ribonucleoprotein_complex_assembly	50
CPSF7_ES_6.3_3_7.1	CPSF7	ES	GALT	-0.8	negative	0	ribonucleoprotein_complex_assembly	50
CPSF7_ES_6.3_3_7.1	CPSF7	ES	PHKB	-0.72	negative	0.03	ribonucleoprotein_complex_assembly	50
CPSF7_ES_6.3_3_7.1	CPSF7	ES	IDS	-0.82	negative	0.02	ribonucleoprotein_complex_assembly	50
CPSF7_ES_6.3_3_7.1	CPSF7	ES	AIP	-0.9	negative	0	ribonucleoprotein_complex_assembly	50
CPSF7_ES_6.3_3_7.1	CPSF7	ES	ALDH1A1	-0.83	negative	0	ribonucleoprotein_complex_assembly	50
CPSF7_ES_6.3_3_7.1	CPSF7	ES	PCTP	0.9	positive	0.04	ribonucleoprotein_complex_assembly	50
CPSF7_ES_6.3_3_7.1	CPSF7	ES	PRKAA1	-0.75	negative	0	ribonucleoprotein_complex_assembly	50
CPSF7_ES_6.3_3_7.1	CPSF7	ES	COLGALT1	-0.76	negative	0.03	ribonucleoprotein_complex_assembly	50
CPSF7_ES_6.3_3_7.1	CPSF7	ES	CMTM5	-0.73	negative	0.02	ribonucleoprotein_complex_assembly	50
CPSF7_ES_6.3_3_7.1	CPSF7	ES	PPM1F	-0.71	negative	0.05	ribonucleoprotein_complex_assembly	50
CPSF7_ES_6.3_3_7.1	CPSF7	ES	ITGA5	-0.83	negative	0.01	ribonucleoprotein_complex_assembly	50
CPSF7_ES_6.3_3_7.1	CPSF7	ES	UBE2O	-0.72	negative	0.01	ribonucleoprotein_complex_assembly	50
CPSF7_ES_6.3_3_7.1	CPSF7	ES	NMI	0.76	positive	0.03	ribonucleoprotein_complex_assembly	50
CPSF7_ES_6.3_3_7.1	CPSF7	ES	ZBTB12	-0.94	negative	0	ribonucleoprotein_complex_assembly	50
CPSF7_ES_6.3_3_7.1	CPSF7	ES	RRAS	-0.79	negative	0.02	ribonucleoprotein_complex_assembly	50
CPSF7_ES_6.3_3_7.1	CPSF7	ES	PSMC6	-0.73	negative	0.01	ribonucleoprotein_complex_assembly	50
CPSF7_ES_6.3_3_7.1	CPSF7	ES	GNAZ	-0.81	negative	0.01	ribonucleoprotein_complex_assembly	50
CPSF7_ES_6.3_3_7.1	CPSF7	ES	BCAP29	-0.9	negative	0.04	ribonucleoprotein_complex_assembly	50
CPSF7_ES_6.3_3_7.1	CPSF7	ES	SYNGR2	0.75	positive	0	ribonucleoprotein_complex_assembly	50
CPSF7_ES_6.3_3_7.1	CPSF7	ES	GNA11	-0.9	negative	0.04	ribonucleoprotein_complex_assembly	50
CPSF7_ES_6.3_3_7.1	CPSF7	ES	CD14	-0.9	negative	0	ribonucleoprotein_complex_assembly	50
CPSF7_ES_6.3_3_7.1	CPSF7	ES	BLOC1S1	-0.83	negative	0.04	ribonucleoprotein_complex_assembly	50
CPSF7_ES_6.3_3_7.1	CPSF7	ES	BIN1	-0.86	negative	0.01	ribonucleoprotein_complex_assembly	50
CPSF7_ES_6.3_3_7.1	CPSF7	ES	RAB6B	-0.8	negative	0.01	ribonucleoprotein_complex_assembly	50
CPSF7_ES_6.3_3_7.1	CPSF7	ES	PPCS	0.73	positive	0.02	ribonucleoprotein_complex_assembly	50
CPSF7_ES_6.3_3_7.1	CPSF7	ES	RAB33B	-0.9	negative	0.04	ribonucleoprotein_complex_assembly	50
CPSF7_ES_6.3_3_7.1	CPSF7	ES	CISD1	-0.9	negative	0.04	ribonucleoprotein_complex_assembly	50
CPSF7_ES_6.3_3_7.1	CPSF7	ES	REPS1	-0.73	negative	0.02	ribonucleoprotein_complex_assembly	50
CPSF7_ES_6.3_3_7.1	CPSF7	ES	PSIP1	0.9	positive	0.04	ribonucleoprotein_complex_assembly	50
CPSF7_ES_6.3_3_7.1	CPSF7	ES	TACC1	-0.85	negative	0	ribonucleoprotein_complex_assembly	50
CPSF7_ES_6.3:7.1_3_8	CPSF7	ES	RPL10A	-0.9	negative	0.04	ribonucleoprotein_complex_assembly	171
CPSF7_ES_6.3:7.1_3_8	CPSF7	ES	GP6	-0.86	negative	0.01	ribonucleoprotein_complex_assembly	171
CPSF7_ES_6.3:7.1_3_8	CPSF7	ES	RTCB	-0.82	negative	0.02	ribonucleoprotein_complex_assembly	171
CPSF7_ES_6.3:7.1_3_8	CPSF7	ES	ACTR1A	-0.94	negative	0	ribonucleoprotein_complex_assembly	171
CPSF7_ES_6.3:7.1_3_8	CPSF7	ES	NCF2	0.82	positive	0.02	ribonucleoprotein_complex_assembly	171
CPSF7_ES_6.3:7.1_3_8	CPSF7	ES	TMEM109	-0.86	negative	0.01	ribonucleoprotein_complex_assembly	171
CPSF7_ES_6.3:7.1_3_8	CPSF7	ES	NCF4	0.79	positive	0.04	ribonucleoprotein_complex_assembly	171
CPSF7_ES_6.3:7.1_3_8	CPSF7	ES	PPBP	-0.86	negative	0.01	ribonucleoprotein_complex_assembly	171
CPSF7_ES_6.3:7.1_3_8	CPSF7	ES	RPS3A	-0.89	negative	0.02	ribonucleoprotein_complex_assembly	171
CPSF7_ES_6.3:7.1_3_8	CPSF7	ES	RAB6A	-0.82	negative	0.02	ribonucleoprotein_complex_assembly	171
CPSF7_ES_6.3:7.1_3_8	CPSF7	ES	EPX	0.93	positive	0	ribonucleoprotein_complex_assembly	171
CPSF7_ES_6.3:7.1_3_8	CPSF7	ES	RAB2A	-0.93	negative	0	ribonucleoprotein_complex_assembly	171
CPSF7_ES_6.3:7.1_3_8	CPSF7	ES	PPIB	-0.82	negative	0.02	ribonucleoprotein_complex_assembly	171
CPSF7_ES_6.3:7.1_3_8	CPSF7	ES	ERO1A	0.86	positive	0.01	ribonucleoprotein_complex_assembly	171
CPSF7_ES_6.3:7.1_3_8	CPSF7	ES	HSD17B4	-0.96	negative	0	ribonucleoprotein_complex_assembly	171
CPSF7_ES_6.3:7.1_3_8	CPSF7	ES	REXO2	-0.9	negative	0.04	ribonucleoprotein_complex_assembly	171
CPSF7_ES_6.3:7.1_3_8	CPSF7	ES	ENO2	-0.89	negative	0.01	ribonucleoprotein_complex_assembly	171
CPSF7_ES_6.3:7.1_3_8	CPSF7	ES	SEPTIN5	-0.86	negative	0.01	ribonucleoprotein_complex_assembly	171
CPSF7_ES_6.3:7.1_3_8	CPSF7	ES	NRAS	-0.86	negative	0.01	ribonucleoprotein_complex_assembly	171
CPSF7_ES_6.3:7.1_3_8	CPSF7	ES	RPL15	-0.94	negative	0	ribonucleoprotein_complex_assembly	171
CPSF7_ES_6.3:7.1_3_8	CPSF7	ES	PPIL1	-0.89	negative	0.02	ribonucleoprotein_complex_assembly	171
CPSF7_ES_6.3:7.1_3_8	CPSF7	ES	THOP1	-0.9	negative	0.04	ribonucleoprotein_complex_assembly	171
CPSF7_ES_6.3:7.1_3_8	CPSF7	ES	PRRC1	-0.93	negative	0	ribonucleoprotein_complex_assembly	171
CPSF7_ES_6.3:7.1_3_8	CPSF7	ES	AHNAK	-0.86	negative	0.01	ribonucleoprotein_complex_assembly	171
CPSF7_ES_6.3:7.1_3_8	CPSF7	ES	MECP2	-0.9	negative	0.04	ribonucleoprotein_complex_assembly	171
CPSF7_ES_6.3:7.1_3_8	CPSF7	ES	LSM3	0.86	positive	0.01	ribonucleoprotein_complex_assembly	171
CPSF7_ES_6.3:7.1_3_8	CPSF7	ES	SPTB	-0.79	negative	0.04	ribonucleoprotein_complex_assembly	171
CPSF7_ES_6.3:7.1_3_8	CPSF7	ES	ENDOD1	-0.82	negative	0.02	ribonucleoprotein_complex_assembly	171
CPSF7_ES_6.3:7.1_3_8	CPSF7	ES	TSNAX	-0.83	negative	0.04	ribonucleoprotein_complex_assembly	171
CPSF7_ES_6.3:7.1_3_8	CPSF7	ES	HSP90B1	-0.96	negative	0	ribonucleoprotein_complex_assembly	171
CPSF7_ES_6.3:7.1_3_8	CPSF7	ES	STX7	-0.86	negative	0.01	ribonucleoprotein_complex_assembly	171
CPSF7_ES_6.3:7.1_3_8	CPSF7	ES	ATP2A2	-0.86	negative	0.01	ribonucleoprotein_complex_assembly	171
CPSF7_ES_6.3:7.1_3_8	CPSF7	ES	GP5	-0.89	negative	0.01	ribonucleoprotein_complex_assembly	171
CPSF7_ES_6.3:7.1_3_8	CPSF7	ES	MIX23	-0.89	negative	0.02	ribonucleoprotein_complex_assembly	171
CPSF7_ES_6.3:7.1_3_8	CPSF7	ES	ATP5PO	-0.79	negative	0.04	ribonucleoprotein_complex_assembly	171
CPSF7_ES_6.3:7.1_3_8	CPSF7	ES	AARS1	-0.86	negative	0.01	ribonucleoprotein_complex_assembly	171
CPSF7_ES_6.3:7.1_3_8	CPSF7	ES	SLC25A1	-0.82	negative	0.02	ribonucleoprotein_complex_assembly	171
CPSF7_ES_6.3:7.1_3_8	CPSF7	ES	PDLIM1	-0.83	negative	0.04	ribonucleoprotein_complex_assembly	171
CPSF7_ES_6.3:7.1_3_8	CPSF7	ES	BCAP31	-0.79	negative	0.04	ribonucleoprotein_complex_assembly	171
CPSF7_ES_6.3:7.1_3_8	CPSF7	ES	DBNL	-0.79	negative	0.04	ribonucleoprotein_complex_assembly	171
CPSF7_ES_6.3:7.1_3_8	CPSF7	ES	HK3	0.82	positive	0.02	ribonucleoprotein_complex_assembly	171
CPSF7_ES_6.3:7.1_3_8	CPSF7	ES	DPYSL2	-0.86	negative	0.01	ribonucleoprotein_complex_assembly	171
CPSF7_ES_6.3:7.1_3_8	CPSF7	ES	TST	-0.86	negative	0.01	ribonucleoprotein_complex_assembly	171
CPSF7_ES_6.3:7.1_3_8	CPSF7	ES	CYBA	0.86	positive	0.01	ribonucleoprotein_complex_assembly	171
CPSF7_ES_6.3:7.1_3_8	CPSF7	ES	BUB3	-0.89	negative	0.02	ribonucleoprotein_complex_assembly	171
CPSF7_ES_6.3:7.1_3_8	CPSF7	ES	MYL6	-0.86	negative	0.01	ribonucleoprotein_complex_assembly	171
CPSF7_ES_6.3:7.1_3_8	CPSF7	ES	PSMC3	-0.86	negative	0.01	ribonucleoprotein_complex_assembly	171
CPSF7_ES_6.3:7.1_3_8	CPSF7	ES	RAB8A	-0.93	negative	0	ribonucleoprotein_complex_assembly	171
CPSF7_ES_6.3:7.1_3_8	CPSF7	ES	IMMT	-0.86	negative	0.01	ribonucleoprotein_complex_assembly	171
CPSF7_ES_6.3:7.1_3_8	CPSF7	ES	ACAT2	-0.86	negative	0.01	ribonucleoprotein_complex_assembly	171
CPSF7_ES_6.3:7.1_3_8	CPSF7	ES	HSPA5	-0.86	negative	0.01	ribonucleoprotein_complex_assembly	171
CPSF7_ES_6.3:7.1_3_8	CPSF7	ES	NPLOC4	-0.82	negative	0.02	ribonucleoprotein_complex_assembly	171
CPSF7_ES_6.3:7.1_3_8	CPSF7	ES	THBS1	-0.89	negative	0.01	ribonucleoprotein_complex_assembly	171
CPSF7_ES_6.3:7.1_3_8	CPSF7	ES	STIP1	-0.86	negative	0.01	ribonucleoprotein_complex_assembly	171
CPSF7_ES_6.3:7.1_3_8	CPSF7	ES	SPTA1	-0.82	negative	0.02	ribonucleoprotein_complex_assembly	171
CPSF7_ES_6.3:7.1_3_8	CPSF7	ES	NSFL1C	-0.89	negative	0.01	ribonucleoprotein_complex_assembly	171
CPSF7_ES_6.3:7.1_3_8	CPSF7	ES	CCT2	-0.83	negative	0.04	ribonucleoprotein_complex_assembly	171
CPSF7_ES_6.3:7.1_3_8	CPSF7	ES	GPI	0.79	positive	0.04	ribonucleoprotein_complex_assembly	171
CPSF7_ES_6.3:7.1_3_8	CPSF7	ES	CUTA	-0.86	negative	0.01	ribonucleoprotein_complex_assembly	171
CPSF7_ES_6.3:7.1_3_8	CPSF7	ES	RAB1B	-0.96	negative	0	ribonucleoprotein_complex_assembly	171
CPSF7_ES_6.3:7.1_3_8	CPSF7	ES	F5	-0.96	negative	0	ribonucleoprotein_complex_assembly	171
CPSF7_ES_6.3:7.1_3_8	CPSF7	ES	CAT	0.89	positive	0.01	ribonucleoprotein_complex_assembly	171
CPSF7_ES_6.3:7.1_3_8	CPSF7	ES	RSU1	-0.82	negative	0.02	ribonucleoprotein_complex_assembly	171
CPSF7_ES_6.3:7.1_3_8	CPSF7	ES	ITGAM	0.79	positive	0.04	ribonucleoprotein_complex_assembly	171
CPSF7_ES_6.3:7.1_3_8	CPSF7	ES	ICAM2	-0.9	negative	0.04	ribonucleoprotein_complex_assembly	171
CPSF7_ES_6.3:7.1_3_8	CPSF7	ES	SLC4A1	-0.96	negative	0	ribonucleoprotein_complex_assembly	171
CPSF7_ES_6.3:7.1_3_8	CPSF7	ES	FLNA	-0.86	negative	0.01	ribonucleoprotein_complex_assembly	171
CPSF7_ES_6.3:7.1_3_8	CPSF7	ES	PRDX2	-0.89	negative	0.01	ribonucleoprotein_complex_assembly	171
CPSF7_ES_6.3:7.1_3_8	CPSF7	ES	SDHA	-0.86	negative	0.01	ribonucleoprotein_complex_assembly	171
CPSF7_ES_6.3:7.1_3_8	CPSF7	ES	YARS1	-0.89	negative	0.01	ribonucleoprotein_complex_assembly	171
CPSF7_ES_6.3:7.1_3_8	CPSF7	ES	PRG2	0.79	positive	0.04	ribonucleoprotein_complex_assembly	171
CPSF7_ES_6.3:7.1_3_8	CPSF7	ES	PLG	-0.82	negative	0.02	ribonucleoprotein_complex_assembly	171
CPSF7_ES_6.3:7.1_3_8	CPSF7	ES	MAPRE1	-0.86	negative	0.01	ribonucleoprotein_complex_assembly	171
CPSF7_ES_6.3:7.1_3_8	CPSF7	ES	HMGB1	-0.96	negative	0	ribonucleoprotein_complex_assembly	171
CPSF7_ES_6.3:7.1_3_8	CPSF7	ES	ARHGAP45	-0.89	negative	0.02	ribonucleoprotein_complex_assembly	171
CPSF7_ES_6.3:7.1_3_8	CPSF7	ES	NCL	-0.89	negative	0.02	ribonucleoprotein_complex_assembly	171
CPSF7_ES_6.3:7.1_3_8	CPSF7	ES	RAB14	-0.86	negative	0.01	ribonucleoprotein_complex_assembly	171
CPSF7_ES_6.3:7.1_3_8	CPSF7	ES	METAP1	-0.89	negative	0.02	ribonucleoprotein_complex_assembly	171
CPSF7_ES_6.3:7.1_3_8	CPSF7	ES	YWHAE	-0.79	negative	0.04	ribonucleoprotein_complex_assembly	171
CPSF7_ES_6.3:7.1_3_8	CPSF7	ES	DPYD	0.86	positive	0.01	ribonucleoprotein_complex_assembly	171
CPSF7_ES_6.3:7.1_3_8	CPSF7	ES	PFKP	-0.86	negative	0.01	ribonucleoprotein_complex_assembly	171
CPSF7_ES_6.3:7.1_3_8	CPSF7	ES	DBT	-0.9	negative	0.04	ribonucleoprotein_complex_assembly	171
CPSF7_ES_6.3:7.1_3_8	CPSF7	ES	UQCRC1	-0.82	negative	0.02	ribonucleoprotein_complex_assembly	171
CPSF7_ES_6.3:7.1_3_8	CPSF7	ES	CD2AP	-0.94	negative	0	ribonucleoprotein_complex_assembly	171
CPSF7_ES_6.3:7.1_3_8	CPSF7	ES	CPOX	-0.9	negative	0.04	ribonucleoprotein_complex_assembly	171
CPSF7_ES_6.3:7.1_3_8	CPSF7	ES	NEDD8	-0.86	negative	0.01	ribonucleoprotein_complex_assembly	171
CPSF7_ES_6.3:7.1_3_8	CPSF7	ES	GALT	-0.9	negative	0.04	ribonucleoprotein_complex_assembly	171
CPSF7_ES_6.3:7.1_3_8	CPSF7	ES	SPARC	-0.94	negative	0	ribonucleoprotein_complex_assembly	171
CPSF7_ES_6.3:7.1_3_8	CPSF7	ES	TAPBP	-0.83	negative	0.04	ribonucleoprotein_complex_assembly	171
CPSF7_ES_6.3:7.1_3_8	CPSF7	ES	RPS27	-0.83	negative	0.04	ribonucleoprotein_complex_assembly	171
CPSF7_ES_6.3:7.1_3_8	CPSF7	ES	MT-ATP6	-0.9	negative	0.04	ribonucleoprotein_complex_assembly	171
CPSF7_ES_6.3:7.1_3_8	CPSF7	ES	CCT6A	-0.89	negative	0.01	ribonucleoprotein_complex_assembly	171
CPSF7_ES_6.3:7.1_3_8	CPSF7	ES	CYP4F3	0.83	positive	0.04	ribonucleoprotein_complex_assembly	171
CPSF7_ES_6.3:7.1_3_8	CPSF7	ES	ITGA6	-0.86	negative	0.01	ribonucleoprotein_complex_assembly	171
CPSF7_ES_6.3:7.1_3_8	CPSF7	ES	LMAN1	-0.86	negative	0.01	ribonucleoprotein_complex_assembly	171
CPSF7_ES_6.3:7.1_3_8	CPSF7	ES	SEPTIN11	-0.82	negative	0.02	ribonucleoprotein_complex_assembly	171
CPSF7_ES_6.3:7.1_3_8	CPSF7	ES	ARHGAP18	-0.9	negative	0.04	ribonucleoprotein_complex_assembly	171
CPSF7_ES_6.3:7.1_3_8	CPSF7	ES	PRKCB	-0.86	negative	0.01	ribonucleoprotein_complex_assembly	171
CPSF7_ES_6.3:7.1_3_8	CPSF7	ES	ARL8B	-0.79	negative	0.04	ribonucleoprotein_complex_assembly	171
CPSF7_ES_6.3:7.1_3_8	CPSF7	ES	MYH9	-0.82	negative	0.02	ribonucleoprotein_complex_assembly	171
CPSF7_ES_6.3:7.1_3_8	CPSF7	ES	ATP5F1A	-0.79	negative	0.04	ribonucleoprotein_complex_assembly	171
CPSF7_ES_6.3:7.1_3_8	CPSF7	ES	PDIA3	-0.86	negative	0.01	ribonucleoprotein_complex_assembly	171
CPSF7_ES_6.3:7.1_3_8	CPSF7	ES	CYFIP1	-0.89	negative	0.02	ribonucleoprotein_complex_assembly	171
CPSF7_ES_6.3:7.1_3_8	CPSF7	ES	CRKL	-0.9	negative	0.04	ribonucleoprotein_complex_assembly	171
CPSF7_ES_6.3:7.1_3_8	CPSF7	ES	NUDT5	-0.89	negative	0.02	ribonucleoprotein_complex_assembly	171
CPSF7_ES_6.3:7.1_3_8	CPSF7	ES	PLEK	-0.79	negative	0.04	ribonucleoprotein_complex_assembly	171
CPSF7_ES_6.3:7.1_3_8	CPSF7	ES	SSB	-0.82	negative	0.02	ribonucleoprotein_complex_assembly	171
CPSF7_ES_6.3:7.1_3_8	CPSF7	ES	GART	-0.82	negative	0.02	ribonucleoprotein_complex_assembly	171
CPSF7_ES_6.3:7.1_3_8	CPSF7	ES	GANAB	-0.86	negative	0.01	ribonucleoprotein_complex_assembly	171
CPSF7_ES_6.3:7.1_3_8	CPSF7	ES	RPS23	-0.9	negative	0.04	ribonucleoprotein_complex_assembly	171
CPSF7_ES_6.3:7.1_3_8	CPSF7	ES	RAB5C	-0.82	negative	0.02	ribonucleoprotein_complex_assembly	171
CPSF7_ES_6.3:7.1_3_8	CPSF7	ES	FERMT3	-0.82	negative	0.02	ribonucleoprotein_complex_assembly	171
CPSF7_ES_6.3:7.1_3_8	CPSF7	ES	F11R	-0.86	negative	0.01	ribonucleoprotein_complex_assembly	171
CPSF7_ES_6.3:7.1_3_8	CPSF7	ES	ALOX15	0.83	positive	0.04	ribonucleoprotein_complex_assembly	171
CPSF7_ES_6.3:7.1_3_8	CPSF7	ES	ATP6V1G1	-0.9	negative	0.04	ribonucleoprotein_complex_assembly	171
CPSF7_ES_6.3:7.1_3_8	CPSF7	ES	HACD3	-0.82	negative	0.02	ribonucleoprotein_complex_assembly	171
CPSF7_ES_6.3:7.1_3_8	CPSF7	ES	YWHAH	-0.82	negative	0.02	ribonucleoprotein_complex_assembly	171
CPSF7_ES_6.3:7.1_3_8	CPSF7	ES	RNASE3	0.93	positive	0	ribonucleoprotein_complex_assembly	171
CPSF7_ES_6.3:7.1_3_8	CPSF7	ES	MSN	-0.79	negative	0.04	ribonucleoprotein_complex_assembly	171
CPSF7_ES_6.3:7.1_3_8	CPSF7	ES	GNAQ	-0.83	negative	0.04	ribonucleoprotein_complex_assembly	171
CPSF7_ES_6.3:7.1_3_8	CPSF7	ES	ORM1	0.82	positive	0.02	ribonucleoprotein_complex_assembly	171
CPSF7_ES_6.3:7.1_3_8	CPSF7	ES	MMRN1	-0.86	negative	0.01	ribonucleoprotein_complex_assembly	171
CPSF7_ES_6.3:7.1_3_8	CPSF7	ES	ALB	-0.86	negative	0.01	ribonucleoprotein_complex_assembly	171
CPSF7_ES_6.3:7.1_3_8	CPSF7	ES	WDR44	-0.94	negative	0	ribonucleoprotein_complex_assembly	171
CPSF7_ES_6.3:7.1_3_8	CPSF7	ES	VDAC3	-0.79	negative	0.04	ribonucleoprotein_complex_assembly	171
CPSF7_ES_6.3:7.1_3_8	CPSF7	ES	HMGB3	-0.83	negative	0.04	ribonucleoprotein_complex_assembly	171
CPSF7_ES_6.3:7.1_3_8	CPSF7	ES	RPS4X	-0.89	negative	0.02	ribonucleoprotein_complex_assembly	171
[truncated: 12,293 more rows]

## Sheet: Table S9
Table S9. Sequences of primers used in TCRB library construction
Primer	Sequence (5'-3')	Application
TSO	AAGCAGUGGTAUCAACGCAGAGUNNNNUNNNNUNNNNUCTTrGrG+G	UMI corrected 5'-template-switch-oligos
TCRBC-RT	CAGTATCTGGAGTCATTGA	primer for cDNA synthesis, TCRB constant region mRNA
F-PCR1	AAGCAGTGGTATCAACGCAG	primer for amplification, anneals on the TSO
TCRBC-PCR1	GTGTGGCCTTTTGGGTGTGG	primer for amplification,
		TCRB constant region cDNA
F-PCR2	TCTTTCCCTACACGACGCTCTTCCGATCTAAGCAGTGGTATCAACGCAG	step-outa and nested primer, P5
TCRBC-PCR2	GTGACTGGAGTTCAGACGTGTGCTCTTCCGATCTTCTGATGGCTCAAACACAGC	step-out and nested primer, P7, TCRB constant region cDNA
S-F	AATGATACGGCGACCACCGAGATCTACACTCTTTCCCTACACGACG	step-out primer, P5
S-R	CAAGCAGAAGACGGCATACGAGATXXXXXXbGTGACTGGAGTTCAGACGTGTG	step-out primer, P7
U = dU; +G = LNA-modified G; astep-out: insert partial oligonucleotide for clustering in the Illumina sequencer; bXXXXXX: sample barcode, composed with 6–8 oligonucleotides.
